# Supplementary material for: Spermidine-mediated hypusination of translation factor EIF5A improves mitochondrial fatty acid oxidation and prevents non-alcoholic steatohepatitis progression
Source: Nat Commun. 2022 Sep 3;13:5202. doi: 10.1038/s41467-022-32788-x (PMC9440896; doi:10.1038/s41467-022-32788-x)
Supplement: Supplementary file 4 — Supplentary Data 1 [file 41467_2022_32788_MOESM4_ESM.xlsx]

## Sheet: Sheet1
siDOHH vs siCtrl, downregulated
Go Term: Biological Process	ID	p value (corrected)	protein list
ribosome biogenesis	GO:0042254	0.006915	Mrto4	Mrps2	Nol10	Rpl6	Utp3	Ddx56	Zfp593	Imp4	Trmt112	Brix1	Bop1	Pwp1	Nol11	Mdn1	Mrpl1	Zfp622	Eri3	Nop10	Nvl	Nom1	Utp18
mitochondrial gene expression	GO:0140053	0.01044	Mrps2	Mtif2	Mrps15	Mrpl2	Lars2	Elac2	Supv3l1	Dars2	Ndufa7
ribosomal large subunit assembly	GO:0000027	0.01128	Mrto4	Rpl6	Brix1	Bop1	Mdn1
rRNA metabolic process	GO:0016072	0.01736	Mrto4	Nol10	Utp3	Ddx56	Polr1a	Imp4	Trmt112	Bop1	Pwp1	Nol11	Mdn1	Mrpl1	Eri3	Nop10	Nvl	Utp18
ribonucleoside biosynthetic process	GO:0042455	0.04188	Uck2	Aprt	Cad	Guk1
tRNA processing	GO:0008033	0.04451	Trmt112	Trmt1	Elac2	Grsf1	Fars2	Mettl2	Lage3
Go Term: cellular component	ID	p value (corrected)	protein list
nucleolus	GO:0005730	0.002008	Mrto4	Nol10	Nub1	Rpl6	Utp3	Ddx56	Etv6	Zfp593	Polr1a	Imp4	Fancd2	Med1	Brix1	Polr1c	Mrps15	Mtx2	Kat7	Ddx50	Bop1	Atm	Pwp1	Hmox1	Toe1	Nono	Zc3h14	Nol11	Mdn1	Cox7a2l	Dcaf1	Zfp622	Pik3cb	Ergic2	Nop10	Pola1	Leo1	Nvl	Nom1	Cdk5rap3	Parn	Cirbp	Prkdc	Utp18
organellar ribosome	GO:0000313	0.008955	Mrps2	Mrps5	Mrpl49	Mrps15	Mrpl2	Mrpl18	Mrpl1	Mrpl28	Ndufa7	Mrpl9
mitochondrial ribosome	GO:0005761	0.008955	Mrps2	Mrps5	Mrpl49	Mrps15	Mrpl2	Mrpl18	Mrpl1	Mrpl28	Ndufa7	Mrpl9
endoplasmic reticulum-Golgi intermediate compartment	GO:0005793	0.02034	Rer1	Mydgf	Trappc5	Golga2	Arfgap3	Ergic2	Ptpn2	Tmed3
mitochondrial large ribosomal subunit	GO:0005762	0.04702	Mrpl49	Mrpl2	Mrpl18	Mrpl1	Mrpl28	Mrpl9
organellar large ribosomal subunit	GO:0000315	0.04702	Mrpl49	Mrpl2	Mrpl18	Mrpl1	Mrpl28	Mrpl9
