# Supplementary material for: Spermidine-mediated hypusination of translation factor EIF5A improves mitochondrial fatty acid oxidation and prevents non-alcoholic steatohepatitis progression
Source: Nat Commun. 2022 Sep 3;13:5202. doi: 10.1038/s41467-022-32788-x (PMC9440896; doi:10.1038/s41467-022-32788-x)
Supplement: Supplementary file 5 — Supplentary Data 2 [file 41467_2022_32788_MOESM5_ESM.xlsx]

## Sheet: Sheet1
siDOHH vs siCtrl, upregulated
Go Term: Biological Process	ID	p value (corrected)	protein list
cell adhesion	GO:0007155	0.005693	Itgb3	Aatf	Trip6	Specc1l	Stx3	Zmiz1	Palld	Dhps	Cebpb	Pik3r1	Nectin2	Cdk6	Bcar1	Clasp2	Dbn1	Ephb4	Spg7	Srgap2	Tpm1	Dag1	Adam9	Stxbp1	Utrn	Zyx	Swap70	Rbpj
response to unfolded protein	GO:0006986	0.02126	Upf2	Derl2	Pik3r1	Rnf121	Ubxn4	Hspa14	Tmbim6
ceramide biosynthetic process	GO:0046513	0.05322	Degs1	Sptlc2	Smpd4
Go Term: cellular component	ID	p value (corrected)	protein list
cell junction	GO:0030054	0.007489	Itgb3	Trip6	Sirt2	Specc1l	Stx3	Rai14	Palld	Cbl	Syne2	Pi4k2a	Pik3r1	Nectin2	Tns3	Git1	Bcar1	Clasp2	Dbn1	Epb41	Magi1	Srgap2	Ctbp2	Psd3	Dag1	Gripap1	Utrn	Zyx	Mff	Slc2a1
cell leading edge	GO:0031252	0.01227	Itgb3	Clip1	Stx3	Palld	Raph1	Syne2	Cdk6	Bcar1	Clasp2	Dbn1	Mtmr14	Srgap2	Tpm1	Psd3	Dag1	Aak1	Swap70	Exoc8
phosphatase complex	GO:1903293	0.03857	Ppp4r1	Ppp2r2a	Ppp4r2	Strn4	Ppp2r5c
