# Supplementary material for: Spermidine-mediated hypusination of translation factor EIF5A improves mitochondrial fatty acid oxidation and prevents non-alcoholic steatohepatitis progression
Source: Nat Commun. 2022 Sep 3;13:5202. doi: 10.1038/s41467-022-32788-x (PMC9440896; doi:10.1038/s41467-022-32788-x)
Supplement: Supplementary file 6 — Supplentary Data 3 [file 41467_2022_32788_MOESM6_ESM.xlsx]

## Sheet: Sheet1
FA vs Ctrl, downregulated pathways
Go Term: Biological Process	ID	p value (corrected)	protein list
negative regulation of transcription, DNA-templated	GO:0045892	0.0005343	Bclaf1	Tmbim6	Commd7	Phf6	Dap	Hnf1b	Lrrfip1	Pou2f1	Ehmt1	Ybx3	Kdm1a	Dnajb6	Dnajb4	Dr1	Cebpb	Zeb1	Ehmt2	Smarce1	Bend3	Suz12	Zc3h4	Stat6	Nfkbie	Rbm15	Lmcd1	Rbfox2	Sirt2	Maged1	Sarnp	Cbfb	Nacc1	Nfxl1
negative regulation of biosynthetic process	GO:0009890	0.0009818	Bclaf1	Tmbim6	Commd7	Phf6	Dap	Eif4ebp2	Hnf1b	Lrrfip1	Pou2f1	Ehmt1	Otud6b	Ybx3	Kdm1a	Dnajb6	Dnajb4	Dr1	Cebpb	Itgb3	Mettl16	Zeb1	Slc27a1	Gtpbp4	Rap1a	Ehmt2	Smarce1	Bend3	Suz12	Zc3h4	Wapl	Stat6	Aatf	Nfkbie	Rbm15	Lmcd1	Ndufc2	Rbfox2	Sirt2	Maged1	Sarnp	Cbfb	Nacc1	Nfxl1
regulation of endocytosis	GO:0030100	0.008705	Lrpap1	Itgb3	Cd63	Arhgap21	Rab17	Add1	Rap1a	Lbp	Axl	Rab5b	C3	Rufy1	Pard3	Sirt2	Ppp3cb
autophagy	GO:0006914	0.01892	Tmbim6	Dap	Rab3gap1	Pik3c3	Wipi2	Atp6v0a1	Sptlc1	Sptlc2	Ehmt2	Hk2	Pip4k2c	Rab12	Npc1	Ubqln1	Pik3cb	Sirt2	Lgals8
rRNA metabolic process	GO:0016072	0.02326	Rrs1	Smarcb1	Imp3	Utp3	Mettl16	Rcl1	Exosc8	Gtpbp4	Polr1a	Dhx37	Pih1d1	Mrto4	Eri3	Utp14a	Rrp1	Wdr55	Wdr74
rRNA processing	GO:0006364	0.04031	Rrs1	Imp3	Utp3	Mettl16	Rcl1	Exosc8	Gtpbp4	Dhx37	Pih1d1	Mrto4	Eri3	Utp14a	Rrp1	Wdr55	Wdr74
Go Term: cellular component	ID	p value (corrected)	protein list
intrinsic component of membrane	GO:0031224	1.726e-08	Ebag9	Syvn1	Mfsd10	Mgat1	Tfrc	Tmco1	Wls	Mboat7	Timmdc1	Tspan4	B4gat1	Tmem214	Tmem176a	Spns1	Tmbim6	Ergic3	Plscr3	Tor1aip2	Rrp12	Ece1	Slc12a4	Abhd17b	B4galnt1	Usp19	Atp6v0a1	Cd82	Sptlc1	Itgb3	Tmem165	Cd63	Mme	Sptlc2	ND3	Tmem63a	Slc27a1	ND1	Cdh6	Dnajc1	Itga1	Emc3	Plgrkt	Axl	Icam1	Alg11	Tmem33	Mospd2	Maob
intrinsic component of plasma membrane	GO:0031226	3.477e-05	Tfrc	Tspan4	Abhd17b	Cd82	Itgb3	Cd63	Slc27a1	Itga1	Plgrkt	Axl	Icam1	Mospd2	Npc1	Lnpep	Plpp2	Tspan9	Slc2a1	Adam9	Tapbp	Plxna1	Abcc1
late endosome	GO:0005770	0.008251	Lamtor2	Pik3c3	Tmem165	Cd63	Rhob	Cst3	Rap1a	Rab9	Vipas39	Npc1	Rufy1	Igf2r	Vps33b	Rab14
lysosomal membrane	GO:0005765	0.009847	Lamtor2	Tmem165	Cd63	Kxd1	Tmem63a	Rab12	Npc1	Igf2r	Vps33b
endosome	GO:0005768	0.05498	Lamtor2	Tfrc	Wls	Lrpap1	Commd1	Pik3c3	Ece1	Abhd17b	Tmem165	Cd63	Rab17	Rhob	Cst3	Vps26c	Rap1a	Rap2c	Rab9	Vipas39	Rab12	Npc1	Rab5b	Vps52	Vps50	Rufy1	Igf2r	Vps33b	Clip1	Rab14
[truncated: 36 more columns]
