# Supplementary material for: Spermidine-mediated hypusination of translation factor EIF5A improves mitochondrial fatty acid oxidation and prevents non-alcoholic steatohepatitis progression
Source: Nat Commun. 2022 Sep 3;13:5202. doi: 10.1038/s41467-022-32788-x (PMC9440896; doi:10.1038/s41467-022-32788-x)
Supplement: Supplementary file 7 — Supplentary Data 4 [file 41467_2022_32788_MOESM7_ESM.xlsx]

## Sheet: Sheet1
FA vs Ctrl, upregulated
Go Term: Biological Process	ID	p value (corrected)	protein list
fatty acid transport	GO:0015908	0.001575	Plin2	Irs2	Crot	Pla2g6	Acsl3	Mapk9
lipid transport	GO:0006869	0.005078	Plin2	Irs2	Stard3	Crot	Sigmar1	Hnrnpk	Gps2	Pla2g6	Acsl3	Mapk9	Stard10
lipid localization	GO:0010876	0.005238	Plin2	Irs2	Stard3	Crot	Sigmar1	Hnrnpk	Gps2	Pla2g6	Acsl3	Pnpla2	Mapk9	Stard10
protein polyubiquitination	GO:0000209	0.01721	Gps2	Ube2a	Ube2r2	Trim56	Rnf40	Cdc34	Nmi
type I interferon production	GO:0032606	0.04085	Tbk1	Trim56	Nmi	Trex1
Go Term: cellular component	ID	p value (corrected)	protein list
keratin filament	GO:0045095	1.045e-05	Krt78	Krt10	Krt1	Krt76	Krt2	Krt79
peroxisome	GO:0005777	0.01583	Hsdl2	Far1	Mff	Crot	Ephx2	Acsl3	Gbf1
ubiquitin conjugating enzyme complex	GO:0031371	0.02787	Ube2a	Rnf40
