# Supplementary material for: Spermidine-mediated hypusination of translation factor EIF5A improves mitochondrial fatty acid oxidation and prevents non-alcoholic steatohepatitis progression
Source: Nat Commun. 2022 Sep 3;13:5202. doi: 10.1038/s41467-022-32788-x (PMC9440896; doi:10.1038/s41467-022-32788-x)
Supplement: Supplementary file 8 — Supplentary Data 5 [file 41467_2022_32788_MOESM8_ESM.xlsx]

## Sheet: Sheet1
FA_sper vs FA, downregulated pathways
Go Term: Biological Process	ID	p value (corrected)	protein list
regulation of Ras protein signal transduction	GO:0046578	0.0001075	Arhgef7	Rabgef1	Erbb2	Git1	Arhgap42	Arfgap1	Dnm2	Rasa1	Arfgef2	Itsn1	Arhgef18	Arhgef40	Arhgap35
ceramide metabolic process	GO:0006672	0.0006009	Smpd1	Sptlc1	Smpd4	Ccn1	Hexa	19	Degs1	Pla2g6
positive regulation of JUN kinase activity	GO:0043507	0.005513	Map3k20	Bcl10	Ptpn1	Dab2	Magi3
protein localization to cell periphery	GO:1990778	0.007761	Gphn	Akt2	Vamp7	Gripap1	Actb	Gga1	Ptpn9	Git1	Appl1	Stx8	Cln3	Dab2	Gopc	Lztfl1	Gsk3b	Snx27	Ppp1r9b	Golga4
Go Term: cellular component	ID	p value (corrected)	protein list
cytoplasmic vesicle	GO:0031410	0.009589	Lamtor4	Evl	Rab4b	Vps41	Smpd1	Arap1	Tapbp	Tbc1d2	Inpp5f	Vps18	Actr1a	Rabgef1	Akt2	Hexa	Rab24	Vamp7	Ece1	Tpp1	Gripap1	Dync1li2	Tmem106b	Ptpn1	Gga1	Commd9	Erbb2	Git1	Tmem30a	Llgl1	Dnm2	Atm	Golga2	Wdfy1	Yif1b	Ggh	Wdr11	Appl1	Stx8	Rab22a	Arfgef2	Cln3	Sppl2a	Dab2	Aak1	Gopc	Stard3	Vps26b	Praf2
protein phosphatase type 2A complex	GO:0000159	0.01276	Strn	Ppp2r2a	Strn3	Ppp2r5c
Golgi apparatus	GO:0005794	0.01785	Galnt10	Cog5	Vps41	Slc39a7	Cd44	Kifap3	Arap1	Tapbp	Msln	Smpd4	Trappc3	Vamp7	Ece1	Nfkbie	Mcfd2	Alb	Gga1	Commd9	Tmem30a	Cpd	Arfgap1	Llgl1	Dnm2	Rab2b	Golga2	Yif1b	Wdr11	Stx8	Arfgef2	Syne1	Cln3	Golga3	Strn3	Galnt1	Gopc	Pwp1	Hook3	Rab32	Hspg2	Ppp2r5c	Rab38	Akap9	Golga4
		1	2	3	4	5	6	7	8	9	10	11	12	13	14	15	16	17	18	19	20	21	22	23	24	25	26	27	28	29	30	31	32	33	34	35	36	37	38	39	40	41	42	43	44	45	46	47	48
[truncated: 11 more columns]
