# Supplementary material for: Spermidine-mediated hypusination of translation factor EIF5A improves mitochondrial fatty acid oxidation and prevents non-alcoholic steatohepatitis progression
Source: Nat Commun. 2022 Sep 3;13:5202. doi: 10.1038/s41467-022-32788-x (PMC9440896; doi:10.1038/s41467-022-32788-x)
Supplement: Supplementary file 9 — Supplentary Data 6 [file 41467_2022_32788_MOESM9_ESM.xlsx]

## Sheet: Sheet1
FA_sper vs FA, upregulated pathways
Go Term: Biological Process	ID	p value (corrected)	protein list
glutathione metabolic process	GO:0006749	0.0003728	Gsta1	Gsta4	Gstm7	Gstm1	Gstp1	Gsta3	Mgst1	Gclc	Gclm
ribosome biogenesis	GO:0042254	0.001575	Wdr74	Urb2	Nom1	Rrp1	Aatf	Esf1	Pop4	Mdn1	Wdr55	Dhx37	Gtpbp4	Utp14a	Eral1	Rrp7a	Pih1d1	Pak1ip1	Bms1	Ddx27	Utp3	Tsr1	Bysl	Imp3	Exosc1	Cebpz
rRNA processing	GO:0006364	0.002393	Wdr74	Rrp1	Esf1	Pop4	Mdn1	Wdr55	Dhx37	Gtpbp4	Utp14a	Rrp7a	Pih1d1	Bms1	Ddx27	Utp3	Tsr1	Bysl	Imp3	Exosc1
rRNA metabolic process	GO:0016072	0.006893	Wdr74	Rrp1	Esf1	Pop4	Mdn1	Wdr55	Dhx37	Gtpbp4	Utp14a	Rrp7a	Pih1d1	Bms1	Ddx27	Utp3	Tsr1	Bysl	Imp3	Exosc1
biological adhesion	GO:0022610	0.007518	Cbfb	Mia3	Plxna1	Col12a1	Aatf	Pard3	Pik3cb	Stx3	Adam9	Ptpn6	Gtpbp4	Crkl	Gstp1	Srgap2	Smad3	Dnajb6	Vps33b	Itgb3	Tfrc	Dock1	Phldb2	Hsph1	Gbp9	Ctnnd1	Lims1	Bysl	Itga2	Nid1
tissue morphogenesis	GO:0048729	0.008698	Hs2st1	Maged1	Plxna1	Col12a1	Grsf1	Pard3	Ptcd2	Stk3	Ube4b	Smad3	Txnrd1	Pofut2	Phldb2	Ctnnd1	Vps52	Itga2	Kdm5b
ribosomal small subunit biogenesis	GO:0042274	0.01078	Nom1	Dhx37	Eral1	Rrp7a	Bms1	Utp3	Tsr1	Bysl
glutamine family amino acid biosynthetic process	GO:0009084	0.03299	Pycr1	Glul	Pycr2
organic cyclic compound biosynthetic process	GO:1901362	0.04569	Hmox1	Uhrf1	Nacc1	Nfxl1	Cdk2	Sarnp	Dera	Dut	Cbfb	Ppie	Apbb2	Polr2i	Maged1	Ugdh	Brd2	Ccnh	Sars2	Aatf	Lss	Rrm2	Calcoco1	Hmbs	ATP6	Rbfox2	Top2a	Gtf3c3	Chd1	Suz12	Pam16	Agpat3	Lrrfip2	Ybx3	Acsl1	Stk3	Pola2	Polr2h	Sp1	Ndufc2	Polr3c	Pcna	Ripk1	Gtf2f2	Cds2	Lig1	Pih1d1	Mapk8	Med30
Go Term: cellular component	ID	p value (corrected)	protein list
preribosome	GO:0030684	0.00327	Wdr74	Rrp1	Utp14a	Rrp7a	Bms1	Utp3	Tsr1	Bysl	Mak16	Imp3
nucleolus	GO:0005730	0.003391	Hmox1	Wdr74	Urb2	Nom1	Rrp1	Mrps15	Polr2i	Aatf	Kif2a	Esf1	Pik3cb	Top2a	Gtf3c3	Pop4	Chd1	Suz12	Mdn1	Wdr55	Dhx37	Ptpn6	Gtpbp4	Utp14a	Smc2	Mrpl23	Polr2h	Acat2	Rrp7a	Pih1d1	Zfp91	Ctcf	Noc3l	Cdk4	Pak1ip1	Bms1	Ddx27	Utp3	Txnrd1	Cox7a2l	Tsr1	Bysl	Ppm1b	Mak16	Imp3	Exosc1
organellar ribosome	GO:0000313	0.01905	Mrps14	Mrpl9	Mrps15	Mrpl49	Mrpl28	Mrps25	Mrpl23	Mrpl57	Mrpl21	Mrpl46
mitochondrial ribosome	GO:0005761	0.01905	Mrps14	Mrpl9	Mrps15	Mrpl49	Mrpl28	Mrps25	Mrpl23	Mrpl57	Mrpl21	Mrpl46
mitochondrial large ribosomal subunit	GO:0005762	0.0267	Mrpl9	Mrpl49	Mrpl28	Mrpl23	Mrpl57	Mrpl21	Mrpl46
organellar large ribosomal subunit	GO:0000315	0.0267	Mrpl9	Mrpl49	Mrpl28	Mrpl23	Mrpl57	Mrpl21	Mrpl46
mitochondrial matrix	GO:0005759	0.05446	Mrps14	Mrpl9	Glrx5	Mrps15	Sars2	Mrpl49	Grsf1	Mrpl28	Hars2	Pam16	Mrps25	Eral1	Mrpl23	Hspa1b	Mrpl57	Oxct1	Sardh	Mrpl21	Mrpl46	Trmt10c	Hmgcs2
[truncated: 29 more columns]
