# Supplementary material for: Spermidine-mediated hypusination of translation factor EIF5A improves mitochondrial fatty acid oxidation and prevents non-alcoholic steatohepatitis progression
Source: Nat Commun. 2022 Sep 3;13:5202. doi: 10.1038/s41467-022-32788-x (PMC9440896; doi:10.1038/s41467-022-32788-x)
Supplement: Supplementary file 10 — Supplentary Data 7 [file 41467_2022_32788_MOESM10_ESM.xlsx]

## Sheet: Sheet1
FASpersiD vs FA_sper, downregulated pathways
Go Term: Biological Process	ID	p value (corrected)	protein list
regulation of cytokine production	GO:0001817	0.003443	Pml	Arrb1	Sigirr	Lsm14a	Ppm1b	Mavs	Map2k3	Dhx36	Fermt1	Rabgef1	Polr3c	Ripk1	Glmn	Tia1	Trex1	Tspo
peptidyl-threonine modification	GO:0018210	0.007171	Galnt1	Gsk3a	Dcaf1	Csnk1g1	App	Vrk3	Prkaca	Pard3
RNA biosynthetic process	GO:0032774	0.007869	Pml	Sarnp	Rpf2	Ehmt2	Psmd10	Myrf	Hmg20a	Pcbd1	Gtf2b	Arrb1	Xab2	Rbbp7	Erlin1	Sigirr	Dido1	Ube2i	Khdrbs1	Zfp444	Uri1	Med17	Gsk3a	Nif3l1	Elp2	Phf6	Prim1	Dcaf1	Brd4	Med14	Rbfox2	Sra1	Pdlim1	App	Mavs	Stk3	Map2k3	Prim2	Dhx36	Sars2	Sltm	Wasl	Hnrnpk	Zc3h4	Polr2i	Chd1	Ubp1	Polr3c	Calcoco1
organic cyclic compound biosynthetic process	GO:1901362	0.02223	Pml	Sarnp	Hsd17b7	Rpf2	Ehmt2	Psmd10	Myrf	Hmg20a	Pcbd1	Gtf2b	Arrb1	Xab2	Rbbp7	Erlin1	Sigirr	Dido1	Ube2i	Chrac1	Rfc4	Khdrbs1	Zfp444	Uri1	Nt5c	Med17	Tep1	Gsk3a	Nif3l1	Elp2	Nudt9	Phf6	Prim1	Dcaf1	Brd4	Med14	Prps2	Rbfox2	Sra1	Dut	Pdlim1	App	Mavs	Stk3	Map2k3	Prim2	Dhx36	Sars2	Sltm
ribosomal small subunit assembly	GO:0000028	0.05281	Rrp7a	Eral1	Rpl38
Go Term: cellular component	ID	p value (corrected)	protein list
nuclear transcription factor complex	GO:0044798	0.04255	Gtf2b	Gtf3c4	Med17	Med14	Gtf3c3	Tbpl2
nucleolus	GO:0005730	0.09928	Pml	Rbbp5	Rpf2	Ehmt2	Bms1	Ube2i	Rrp7a	Surf6	Nop16	Pop4	Ppm1b	Phf6	Dcaf1	Zfp91	Brd4	Jpt1	Mrpl23	Vrk3	Tsen15	Xrcc1	Smc2	Esf1	Noc3l	Rabgef1	Polr2i	Chd1	Cox7a2l	Gtf3c3	Tyms	Mphosph10	Wdr74	Mbd2	Urb2
[truncated: 25 more columns]
