# Supplementary material for: Spermidine-mediated hypusination of translation factor EIF5A improves mitochondrial fatty acid oxidation and prevents non-alcoholic steatohepatitis progression
Source: Nat Commun. 2022 Sep 3;13:5202. doi: 10.1038/s41467-022-32788-x (PMC9440896; doi:10.1038/s41467-022-32788-x)
Supplement: Supplementary file 11 — Supplentary Data 8 [file 41467_2022_32788_MOESM11_ESM.xlsx]

## Sheet: Sheet1
FASpersiD vs FA_sper, upregulated pathways
Go Term: Biological Process	ID	p value (corrected)	protein list
phospholipid biosynthetic process	GO:0008654	0.002954	Pla2g6	Rab38	Chkb	Sptlc1	Pigt	Pmvk	Pik3c3	Pigs	Dpm3
Rho protein signal transduction	GO:0007266	0.0147	Arhgap35	Rtkn	Itsn1	Arhgef40	Akap13	Rhob	Arhgef7
protein K63-linked deubiquitination	GO:0070536	0.02002	Babam1	Stambpl1	Usp8
cytokinesis	GO:0000910	0.03826	Rtkn	Usp8	Ist1	Rhob	Cfl1	Git1	Pik3c3
Go Term: cellular component	ID	p value (corrected)	protein list
Golgi apparatus	GO:0005794	0.003056	Akap9	Nfkbie	Rab38	Hook3	Lrpap1	Kifc3	Ppp2r5c	Zfp622	Pwp1	Wdr11	Hspg2	Raf1	Aatf	Tmem30a	Stx8	Golga2	Arfgef2	Slc39a7	Syap1	Mia3	Scyl2	Syne1	Itga5	Arap1	Alb	Cln3	Atxn2	Snx17	M6pr	Akap8	Vps45	Yif1b	Rab2b	Map6	Yipf6	Cpd
intrinsic component of membrane	GO:0031224	0.005907	Mpc1	Ndc1	Glmp	Card19	Cacna2d1	Degs1	Acbd5	Scarf2	Nfxl1	Itga6	Arl6ip1	Pvr	Tmem30a	Stx8	Cadm1	Spg7	Slc39a7	Sptlc1	Ugt1a9	Mia3	Nup210	Sppl2a	Tomm20	Slc27a4	Pigt	Syne1	Itga5	Tmem256	Jagn1	Slc22a23	Armc10	Tmem63a	Pex3	Cln3	Emc2	Immt	Gdpd1	Itgav	M6pr	Surf1	Vps45	Yif1b	Ptpra	Vrk2	Ano1	Yipf6	Pigs
intrinsic component of endoplasmic reticulum membrane	GO:0031227	0.01207	Arl6ip1	Sppl2a	Pigt	Cln3	Emc2	Pigs	Dpm3
[truncated: 4 more columns]
