# Supplementary material for: Spermidine-mediated hypusination of translation factor EIF5A improves mitochondrial fatty acid oxidation and prevents non-alcoholic steatohepatitis progression
Source: Nat Commun. 2022 Sep 3;13:5202. doi: 10.1038/s41467-022-32788-x (PMC9440896; doi:10.1038/s41467-022-32788-x)
Supplement: Supplementary file 12 — Supplentary Data 9 [file 41467_2022_32788_MOESM12_ESM.xlsx]

## Sheet: Raw
For lipids quantified with internal standards of the same class, their concentrations are expressed in uM.
For other lipids (PG, LPG, PI, LPI, PS, LPS, DAG, MAG) which do not have IS within the same class, their area ratios are provided instead.
S/N denotes the signal to noise ratio. A S/N of >3 indicates that peaks are above the limit of detection, while a S/N of >10 indicates that peaks are above the limit of quantitation. Peaks with S/N >10 can be used for quantitation purposes, while peaks with S/N < 3 are not detectable.
			Sphingomyelins																																				Cholesterol Esters
Sample Code	Sample name	Acquisition Date	SM(14:0)+H (uM)	IS Area	SN ratio	SM(16:0)+H (uM)	IS Area	SN ratio	SM(18:0)+H (uM)	IS Area	SN ratio	SM(18:1)+H (uM)	IS Area	SN ratio	SM(20:0)+H (uM)	IS Area	SN ratio	SM(20:1)+H (uM)	IS Area	SN ratio	SM(22:0)+H (uM)	IS Area	SN ratio	SM(22:1)+H (uM)	IS Area	SN ratio	SM(24:0)+H (uM)	IS Area	SN ratio	SM(24:1)+H (uM)	IS Area	SN ratio	SM(26:0)+H (uM)	IS Area	SN ratio	SM(26:1)+H (uM)	IS Area	SN ratio	CE(24:0)+H (uM)	IS Area	SN ratio	CE(22:6)+H (uM)	IS Area	SN ratio	CE(20:0)+H (uM)	IS Area	SN ratio	CE(20:1)+H (uM)	IS Area
ZJ-001	NCD 1	2020-09-01 15:31:42	0.0634151	97220000	150.9	8.02554	97220000	522.8	1.53746	97220000	599.5	0.121193	97220000	286.5	2.51828	97220000	150.8	0.228294	97220000	182.9	21.4484	97220000	356	4.92242	97220000	348.6	21.3498	97220000	394.7	23.5622	97220000	413.5	0.0944181	97220000	105.5	0.101464	97220000	106.1	4.36173	129200	2945.2	6.80993	129200	24.6	8.24195	129200	45.2	8.87979	129200
ZJ-002	NCD 2	2020-09-01 15:56:30	0.0620059	92950000	182.9	8.03117	92950000	750	1.66429	92950000	535	0.12683	92950000	305.8	2.47319	92950000	141.7	0.23675	92950000	213.4	23.2945	92950000	367.2	4.97738	92950000	374.4	25.4506	92950000	561.5	24.3232	92950000	365.3	0.100055	92950000	98.3	0.116966	92950000	121.8	5.01208	124700	354.5	8.50459	124700	3630.8	3.63321	124700	65.1	10.1023	124700
ZJ-003	NCD 3	2020-09-01 16:21:19	0.0605967	93160000	153.9	7.57317	93160000	731	1.30635	93160000	565.5	0.128239	93160000	291.6	2.2914	93160000	140	0.209974	93160000	190.8	22.604	93160000	423	4.95061	93160000	551.5	22.3503	93160000	409.9	23.0126	93160000	397.3	0.0873719	93160000	94.2	0.0930088	93160000	131.4	4.53682	111300	127.7	3.34868	111300	4342.2	7.21014	111300	39.9	9.66146	111300
ZJ-004	NCD 4	2020-09-01 16:46:08	0.0493229	93780000	164.6	5.72709	93780000	888.2	0.973774	93780000	522	0.102873	93780000	241.1	1.59806	93780000	150.1	0.173335	93780000	189.7	18.9541	93780000	409.3	4.65044	93780000	384.7	16.657	93780000	449	19.1373	93780000	381.2	0.0591874	93780000	74.7	0.0662336	93780000	88.4	9.45198	99670	1.13816e+06	6.40033	99670	195.1	6.87871	99670	152.7	16.5277	99670
ZJ-005	NCD 5	2020-09-01 17:10:57	0.0422767	91450000	150.5	5.43961	91450000	469.3	0.832852	91450000	466	0.0845535	91450000	255	1.2838	91450000	139.9	0.14515	91450000	146	14.0302	91450000	461	3.59211	91450000	379.2	15.3183	91450000	401.7	18.1649	91450000	346.3	0.0577782	91450000	63.4	0.0648243	91450000	86.2	3.50502	161100	4138.6	3.53941	161100	652552	4.28669	161100	8638	6.55979	161100
ZJ-006	NCD 6	2020-09-01 18:00:33	0.0549598	84330000	143.8	5.76514	84330000	634.9	1.01323	84330000	444.9	0.100055	84330000	295.5	1.68825	84330000	183.7	0.197291	84330000	167.2	18.1085	84330000	414.4	4.49965	84330000	319.6	14.6137	84330000	461.4	17.3194	84330000	338.5	0.0465044	84330000	58.1	0.0591874	84330000	79.7	7.98243	87180	7167.1	6.5848	87180	17.4	7.16011	87180	134.3	15.2958	87180
ZJ-007	WDF 16W 1	2020-09-01 18:25:22	0.140922	75550000	330.6	5.89197	75550000	691.6	1.20911	75550000	482.9	0.171925	75550000	410.5	1.67416	75550000	153.2	0.319894	75550000	269.3	14.7405	75550000	354.1	5.76232	75550000	398.7	9.08668	75550000	399.4	12.4688	75550000	380.3	0.0479136	75550000	73.2	0.0493229	75550000	70.5	30.2101	78040	1.05602e+06	10.6151	78040	5283	39.3963	78040	42.6	294.722	78040
ZJ-008	WDF 16W 2	2020-09-01 18:50:11	0.166289	91600000	356	7.0884	91600000	483.2	1.41345	91600000	432.3	0.198701	91600000	412	1.87709	91600000	156.4	0.355125	91600000	256.4	14.4727	91600000	411.3	6.15972	91600000	401	11.1413	91600000	404.5	15.8115	91600000	360.7	0.0549598	91600000	82.4	0.056369	91600000	97.9	73.4146	63880	1.43532e+06	43.6798	63880	5645.3	58.7817	63880	16.7	565.305	63880
ZJ-009	WDF 16W 3	2020-09-01 19:14:59	0.170516	92960000	310.2	9.71942	92960000	445.2	1.58538	92960000	499.2	0.222658	92960000	438.7	1.74885	92960000	244.8	0.315666	92960000	291.7	10.2098	92960000	354.4	4.38692	92960000	309.6	9.1656	92960000	398	17.3194	92960000	391.7	0.0450952	92960000	68.8	0.0648243	92960000	108.3	71.8513	59200	73.3	45.2432	59200	19.3	67.9429	59200	287.4	496.518	59200
ZJ-010	WDF 16W 4	2020-09-01 19:39:48	0.208565	93020000	381.2	8.40039	93020000	755.4	1.68966	93020000	596.2	0.242387	93020000	586.8	2.29563	93020000	190.4	0.428404	93020000	305.2	15.6001	93020000	356.8	7.05176	93020000	398.7	10.6227	93020000	437.5	15.5437	93020000	360.2	0.0577782	93020000	84.7	0.0648243	93020000	95.9	62.1898	56830	20827.3	15.796	56830	12.2	73.9774	56830	233.3	453.995	56830
ZJ-011	WDF 16W 5	2020-09-01 20:54:12	0.193064	91290000	344.9	9.99281	91290000	475.7	2.01237	91290000	495.8	0.325531	91290000	414	2.92978	91290000	214.4	0.542552	91290000	359	15.1633	91290000	374.1	7.00667	91290000	340.5	10.8694	91290000	403	18.7709	91290000	353.2	0.0591874	91290000	70.2	0.0775074	91290000	110.2	39.5526	53000	1564031	27.8682	53000	20.1	27.79	53000	8389.2	391.149	53000
ZJ-012	WDF 16W 6	2020-09-01 21:19:02	0.279027	100100000	376.3	11.6656	100100000	477.2	2.1082	100100000	624.4	0.421358	100100000	590.8	1.84608	100100000	249.3	0.377672	100100000	386.2	9.70674	100100000	358.7	3.36523	100100000	376.9	12.8817	100100000	371.6	23.5904	100100000	358.4	0.0732797	100100000	107.6	0.118375	100100000	165.3	60.5952	52650	59.1	33.4243	52650	20.2	95.2702	52650	2719133	484.637	52650
ZJ-013	WDF 16W 7	2020-09-01 21:43:51	0.207156	87720000	300.1	9.26565	87720000	509.5	1.61779	87720000	537.9	0.29171	87720000	466.2	2.63666	87720000	218.3	0.476318	87720000	306.2	15.7551	87720000	413.1	6.72905	87720000	344.9	11.1737	87720000	474.5	17.7562	87720000	417.2	0.0549598	87720000	83.9	0.0746889	87720000	114.2	73.5084	48910	63.1	42.3979	48910	100.1	72.2578	48910	315.4	572.497	48910
ZJ-014	WDF 16W 8	2020-09-01 22:08:39	0.201519	92850000	363.8	9.94208	92850000	497.1	1.83199	92850000	385	0.274799	92850000	407.6	2.49715	92850000	228.4	0.470681	92850000	323.2	15.2337	92850000	375.9	6.05826	92850000	334.4	11.2372	92850000	495.4	17.7703	92850000	401.4	0.0577782	92850000	87.3	0.0676428	92850000	107.3	86.1715	46020	630.9	49.9957	46020	712969	60.5639	46020	30.6	742.901	46020
ZJ-015	WDF+sper 16W 1	2020-09-01 22:33:28	0.187427	82620000	341.3	8.30174	82620000	506	1.61074	82620000	482.7	0.209974	82620000	351.7	2.20966	82620000	280.1	0.32694	82620000	283.2	16.3893	82620000	416.1	5.20145	82620000	281.9	13.1903	82620000	435.8	16.6148	82620000	425.7	0.0634151	82620000	74.9	0.0662336	82620000	85.3	24.3006	106800	24.1	10.7683	106800	121.1	32.5176	106800	237.1	143.14	106800
ZJ-016	WDF+sper 16W 2	2020-09-01 23:23:05	0.156424	88970000	343.6	8.56104	88970000	738.6	1.75871	88970000	524.1	0.238159	88970000	413.2	2.5366	88970000	182.3	0.426995	88970000	279.4	17.0798	88970000	379.5	7.08981	88970000	449.8	12.4378	88970000	420	18.3763	88970000	399.7	0.069052	88970000	89.1	0.0704612	88970000	85.3	19.5355	74740	9456.2	17.1749	74740	965198	44.2739	74740	43.9	210.395	74740
ZJ-017	WDF+sper 16W 3	2020-09-01 23:47:54	0.157833	92110000	350.5	7.78597	92110000	496.2	1.40922	92110000	478.1	0.202928	92110000	473.6	2.03633	92110000	180.7	0.384718	92110000	326.9	16.502	92110000	301.5	6.96016	92110000	377.8	11.1554	92110000	398.2	16.1638	92110000	394.8	0.0549598	92110000	72	0.056369	92110000	73.2	13.5323	139600	36.7	9.56141	139600	983564	18.8571	139600	11375.1	126.318	139600
ZJ-018	WDF+sper 16W 4	2020-09-02 00:12:43	0.160652	94510000	346.9	8.02554	94510000	524.5	1.66993	94510000	454.5	0.215611	94510000	470.7	1.95882	94510000	178.3	0.393174	94510000	296.2	14.515	94510000	391.3	7.16309	94510000	367.5	10.2958	94510000	359.6	15.8256	94510000	398.6	0.0535505	94510000	76.6	0.0620059	94510000	98.4	18.6351	108100	233.1	7.01316	108100	76.8	21.002	108100	58.8	132.29	108100
ZJ-019	WDF+sper 16W 6	2020-09-02 00:37:33	0.232522	87890000	322.4	10.7763	87890000	511.9	2.22517	87890000	473.9	0.364989	87890000	630.2	3.47233	87890000	190.7	0.734206	87890000	319.9	19.5459	87890000	292.6	9.78707	87890000	366.5	12.2053	87890000	471.7	19.7855	87890000	424.1	0.0732797	87890000	97.2	0.0789166	87890000	89.5	29.3471	67070	10934.9	13.9951	67070	1.76666e+06	19.8138	67070	224	245.633	67070
ZJ-020	WDF+sper 16W 7	2020-09-02 01:02:22	0.138104	81390000	285.7	6.98975	81390000	616.2	1.45009	81390000	577.5	0.217021	81390000	606.6	1.99546	81390000	235.2	0.369217	81390000	314	15.6001	81390000	348.8	6.00189	81390000	385.1	12.5252	81390000	415.6	17.2348	81390000	420	0.0718705	81390000	103.9	0.0648243	81390000	89.6	30.0443	79050	3927.8	16.9685	79050	929199	40.4593	79050	15439.9	203.672	79050
ZJ-021	WDF+sper 16W 8	2020-09-02 02:16:47	0.186018	89800000	341.2	8.13545	89800000	448.4	1.47828	89800000	495.1	0.269162	89800000	425.4	2.2153	89800000	226.9	0.510139	89800000	315.9	13.9922	89800000	361.9	7.11659	89800000	314.9	9.47704	89800000	399.8	16.4316	89800000	376.5	0.0634151	89800000	81.3	0.0620059	89800000	99.6	28.2778	67290	28.5	9.44572	67290	153.9	30.4227	67290	12879.1	296.129	67290
ZJ-022	WDF 24W 1	2020-09-02 02:41:37	0.153606	90690000	336.2	8.90348	90690000	490.9	1.97151	90690000	526.5	0.228294	90690000	464.3	2.06733	90690000	237	0.328349	90690000	280.1	10.4903	90690000	354.9	4.44469	90690000	288.6	8.86261	90690000	391.8	17.6153	90690000	368.7	0.0465044	90690000	76.2	0.0620059	90690000	68.2	37.958	60570	649697	25.101	60570	641877	18.8133	60570	18.9	343.623	60570
ZJ-023	WDF 24W 2	2020-09-02 03:06:27	0.177562	102200000	328.5	7.63236	102200000	421.5	2.63243	102200000	474	0.379081	102200000	400.4	2.52392	102200000	187.5	0.446724	102200000	274.3	12.9198	102200000	397.5	5.05489	102200000	313	9.53904	102200000	424.6	14.8955	102200000	389.9	0.0620059	102200000	53.4	0.0704612	102200000	72.9	32.7677	52260	360.9	13.598	52260	203.4	21.6273	52260	93.9	125.599	52260
ZJ-024	WDF 24W 3	2020-09-02 03:31:16	0.133876	88980000	280.6	6.73469	88980000	508.7	1.467	88980000	368.7	0.201519	88980000	351.4	2.01519	88980000	282.5	0.332577	88980000	323.4	14.6137	88980000	391.6	5.23245	88980000	298.1	11.1512	88980000	432.6	16.6148	88980000	391.4	0.0662336	88980000	85.1	0.0746889	88980000	112.9	19.7013	82700	10873.3	11.575	82700	7241.8	22.9905	82700	7526.1	177.783	82700
ZJ-025	WDF 24W 4	2020-09-02 03:56:06	0.139513	91850000	301.6	8.82175	91850000	481.6	1.81508	91850000	547.6	0.217021	91850000	395.8	1.89118	91850000	240.1	0.310029	91850000	227	10.7073	91850000	325.1	5.09717	91850000	326.1	9.57709	91850000	343.4	17.9817	91850000	372.4	0.0465044	91850000	78.3	0.0648243	91850000	79.9	31.7046	64170	1.8315e+06	14.0638	64170	283.7	36.3321	64170	41.1	280.089	64170
ZJ-026	WDF 24W 5	2020-09-02 04:45:43	0.162061	97550000	294.1	9.06413	97550000	405.6	1.95459	97550000	499.5	0.233931	97550000	467.5	1.83763	97550000	248.1	0.318485	97550000	254.1	9.21633	97550000	297.5	3.65835	97550000	283.8	8.56104	97550000	359.5	16.5302	97550000	353.1	0.0465044	97550000	77.7	0.0605967	97550000	110.9	50.8712	44400	5375.6	12.8382	44400	4777.4	44.5866	44400	20.5	434.922	44400
ZJ-027	WDF 24W 6	2020-09-02 05:10:32	0.170516	99640000	355.2	10.5635	99640000	613.1	2.39427	99640000	625.7	0.352306	99640000	542.8	1.85031	99640000	225.6	0.359352	99640000	360.5	7.52385	99640000	308.1	2.50842	99640000	247.4	11.0469	99640000	436.5	21.843	99640000	364	0.0718705	99640000	88.2	0.107101	99640000	133.7	24.4913	83060	21.7	20.78	83060	33.1	47.6507	83060	33.3	374.265	83060
ZJ-028	TH 24W 1	2020-09-02 05:35:22	0.184608	99980000	317.3	9.26565	99980000	401.3	5.77641	99980000	521.4	0.548188	99980000	413.8	3.41878	99980000	222.4	0.34526	99980000	254.6	10.4889	99980000	349.2	2.38864	99980000	277.2	11.7431	99980000	275	21.1384	99980000	332.3	0.0944181	99980000	102.9	0.116966	99980000	169.1	27.0677	103000	62.4	12.1534	103000	11058.4	20.7831	103000	12914.5	125.787	103000
ZJ-029	TH 24W 2	2020-09-02 06:00:12	0.197291	95850000	260.2	8.33275	95850000	525	3.5442	95850000	537.4	0.408675	95850000	476.1	2.22517	95850000	193.3	0.30862	95850000	241.6	8.98099	95850000	317.9	2.25617	95850000	231.1	10.844	95850000	323.2	23.3509	95850000	328.5	0.0803258	95850000	86.7	0.104283	95850000	132.4	17.3938	83750	4528.8	10.8465	83750	12964.4	0	83750	0	76.2286	83750
ZJ-030	TH 24W 3	2020-09-02 06:25:01	0.174744	81550000	346.9	8.096	81550000	690.6	4.13467	81550000	499.1	0.511549	81550000	425.6	3.35255	81550000	255.8	0.45377	81550000	319.1	13.5582	81550000	344.5	2.72826	81550000	415.7	9.4249	81550000	324.9	17.869	81550000	436.9	0.056369	81550000	92.6	0.0775074	81550000	91.2	17.325	81810	194	10.7183	81810	235.9	11.7251	81810	420.3	32.924	81810
ZJ-031	TH 24W 4	2020-09-02 07:39:27	0.249433	89460000	329.7	11.0075	89460000	480.7	4.46301	89460000	541.7	0.507321	89460000	450.9	1.9701	89460000	244.2	0.256479	89460000	257.9	7.13631	89460000	267.3	1.76999	89460000	264.8	8.40744	89460000	285.2	22.4067	89460000	361.5	0.056369	89460000	86.4	0.0944181	89460000	125.7	4.96205	126600	3195.6	9.09241	126600	559278	10.193	126600	448110	20.139	126600
ZJ-032	TH 24W 5	2020-09-02 08:04:17	0.114147	91490000	292.9	6.43311	91490000	505	1.91091	91490000	531.7	0.274799	91490000	503.9	1.56847	91490000	159.2	0.217021	91490000	195.5	8.90348	91490000	252.4	1.93909	91490000	229.5	9.99986	91490000	374	19.3487	91490000	408.1	0.056369	91490000	95.8	0.0732797	91490000	114.5	6.73801	133500	3812.8	9.62394	133500	162.2	13.673	133500	7777.8	35.738	133500
ZJ-033	TH 24W 6	2020-09-02 08:29:07	0.14515	96290000	312.9	6.83051	96290000	558.4	2.17162	96290000	536	0.302983	96290000	412.4	2.20685	96290000	178.9	0.310029	96290000	207.2	14.4586	96290000	331.6	3.1158	96290000	322.6	11.2724	96290000	430.2	17.6999	96290000	362.3	0.0577782	96290000	75	0.0831443	96290000	109.2	14.6986	98940	24.1	1.94167	98940	4114.8	12.7194	98940	230.8	30.4508	98940
ZJ-034	Caf 24W 1	2020-09-02 16:19:29	0.201519	99080000	326.8	8.61459	99080000	370.6	1.74885	99080000	452.3	0.281845	99080000	403.7	2.85932	99080000	197.9	0.494638	99080000	299.5	15.3746	99080000	338.4	6.3852	99080000	294	10.6439	99080000	410.7	16.0229	99080000	371.6	0.0549598	99080000	64.3	0.0662336	99080000	94.3	16.5621	69440	12.5	13.82	69440	108.1	28.7687	69440	37.6	223.84	69440
ZJ-035	Caf 24W 2	2020-09-02 16:44:20	0.176153	96920000	302.2	7.46607	96920000	549	1.23166	96920000	435.6	0.202928	96920000	412.5	1.79394	96920000	198	0.369217	96920000	236.3	12.8733	96920000	366.3	6.20059	96920000	340.9	9.55313	96920000	445.1	15.3465	96920000	397.6	0.0465044	96920000	60.8	0.056369	96920000	79.5	13.6605	97250	20.9	9.08615	97250	522568	32.799	97250	275.7	188.508	97250
ZJ-036	Caf 24W 3	2020-09-02 17:33:58	0.156424	101200000	266.7	7.67323	101200000	439.3	1.5276	101200000	516.6	0.219839	101200000	454.4	2.25053	101200000	152.1	0.398811	101200000	263.6	13.4454	101200000	322.4	5.87224	101200000	293	9.4108	101200000	395.1	15.0928	101200000	362.2	0.0591874	101200000	66.1	0.0507321	101200000	77	14.6923	81230	227.1	18.0222	81230	21.9	29.7848	81230	8053.4	166.434	81230
ZJ-037	Caf 24W 4	2020-09-02 17:58:49	0.16347	94520000	336.9	7.38997	94520000	484.6	1.47123	94520000	478.9	0.201519	94520000	497.2	2.06029	94520000	191.4	0.353715	94520000	276.7	14.9801	94520000	324.2	6.20059	94520000	283.6	10.3085	94520000	340.9	15.1914	94520000	341.4	0.0620059	94520000	94.8	0.0605967	94520000	91.1	43.3672	43860	29.2	23.3282	43860	165.2	26.4143	43860	30.5	295.128	43860
ZJ-038	Caf 24W 5	2020-09-02 18:23:38	0.194473	93270000	323.1	7.46748	93270000	591.7	1.80944	93270000	548.8	0.245205	93270000	413.3	2.6282	93270000	173.1	0.43545	93270000	312.3	17.9253	93270000	346.7	6.52048	93270000	326.8	11.9404	93270000	424.8	15.9383	93270000	373.3	0.0718705	93270000	80.5	0.0704612	93270000	108.9	6.86621	92420	84	8.27322	92420	22.3	22.8842	92420	110	105.838	92420
ZJ-039	Caf 24W 6	2020-09-02 18:48:28	0.135286	99060000	278	7.09404	99060000	564.9	1.436	99060000	500.3	0.198701	99060000	521.5	2.16739	99060000	182.7	0.369217	99060000	274.3	16.037	99060000	354.9	6.57403	99060000	334.5	10.6749	99060000	329.6	15.3887	99060000	328.9	0.0620059	99060000	74.7	0.0535505	99060000	86.2	27.468	66440	1.7207e+06	20.0702	66440	42.9	22.7185	66440	1.06806e+06	211.27	66440
ZJ-040	SCFAs 1	2020-09-02 19:13:18	0.202928	87960000	289.2	9.42067	87960000	474.2	1.91232	87960000	432.5	0.245205	87960000	352.7	2.11243	87960000	168.8	0.374854	87960000	266.7	13.84	87960000	338.3	6.02021	87960000	357.4	12.4984	87960000	378.4	18.8836	87960000	343	0.069052	87960000	89.3	0.0662336	87960000	89.9	26.8708	101100	11798.2	20.9175	101100	4530.8	41.3973	101100	16869.6	284.091	101100
ZJ-041	SCFAs 2	2020-09-02 20:27:47	0.202928	99810000	358.3	9.01622	99810000	556.5	2.07579	99810000	580.2	0.27339	99810000	443.9	2.94387	99810000	205	0.532687	99810000	293.6	17.6294	99810000	459.5	7.57317	99810000	310.8	13.42	99810000	392.1	18.7427	99810000	406.5	0.0760981	99810000	93.3	0.0915996	99810000	133.9	36.9262	90580	13495.3	25.2574	90580	7016.7	29.1407	90580	512.1	325.488	90580
ZJ-042	SCFAs 3	2020-09-02 20:52:37	0.187427	100200000	332.7	8.31584	100200000	462.9	1.86159	100200000	451.5	0.242387	100200000	494.8	2.02224	100200000	202.2	0.374854	100200000	251.5	13.84	100200000	375.6	5.99766	100200000	337	11.8769	100200000	392.6	17.4885	100200000	399.9	0.0591874	100200000	91.2	0.069052	100200000	96.7	15.8617	139600	15.8	4.55558	139600	255.9	11.9096	139600	5791.4	160.587	139600
ZJ-043	SCFAs 4	2020-09-02 21:17:28	0.187427	97560000	297.2	9.90544	97560000	700.7	2.28013	97560000	589.3	0.298756	97560000	633.8	2.34354	97560000	256.9	0.43545	97560000	334.5	10.7651	97560000	296.7	4.99288	97560000	413.3	9.63064	97560000	435.4	17.3476	97560000	437.7	0.0507321	97560000	66.1	0.0662336	97560000	92	25.4544	98300	8577.7	13.3228	98300	32.2	15.9805	98300	295.6	204.892	98300
ZJ-044	SCFAs 5	2020-09-02 21:42:19	0.170516	93460000	269.4	7.07572	93460000	436.4	1.71362	93460000	489.4	0.257888	93460000	441.6	2.19416	93460000	174.4	0.390355	93460000	242.3	14.2614	93460000	359.4	5.9427	93460000	369.1	10.9018	93460000	384.7	15.2901	93460000	431.9	0.0634151	93460000	78.6	0.0634151	93460000	92.3	11.2623	86620	210.2	9.62707	86620	37.5	16.3682	86620	131.4	195.856	86620
ZJ-045	SCFAs 6	2020-09-02 22:07:09	0.233931	98600000	352.6	10.045	98600000	607.1	3.23276	98600000	589.3	0.439678	98600000	549.3	3.18626	98600000	185.5	0.628514	98600000	326.3	15.0223	98600000	330.7	6.37533	98600000	438.7	12.1405	98600000	464.8	18.6581	98600000	409	0.0915996	98600000	95.7	0.121193	98600000	139.3	16.412	123700	436.9	10.44	123700	6723	11.9283	123700	674340	101.398	123700
ZJ-046	Buty 1	2020-09-02 22:56:48	0.174744	93220000	331.3	6.68818	93220000	738.1	1.47687	93220000	413.6	0.229704	93220000	420.8	1.78831	93220000	153.4	0.336805	93220000	205.9	13.0071	93220000	337.7	5.33251	93220000	413	11.0187	93220000	389.3	15.4592	93220000	343.1	0.0704612	93220000	92.5	0.0676428	93220000	96.3	25.3418	108000	14371.5	14.7611	108000	10780.3	12.9883	108000	173.1	182.036	108000
ZJ-047	Buty 2	2020-09-02 23:21:39	0.191655	97700000	322.9	7.60418	97700000	438.6	1.68121	97700000	529.4	0.260707	97700000	411.6	2.51124	97700000	179.1	0.414312	97700000	252.6	14.7546	97700000	310.2	6.02021	97700000	331.9	11.4514	97700000	485.4	17.3757	97700000	358.9	0.0676428	97700000	80.3	0.0732797	97700000	121.1	24.3413	59840	4296.1	27.7212	59840	991889	35.6755	59840	333.7	373.327	59840
ZJ-048	Buty 3	2020-09-02 23:46:30	0.188836	97820000	297.2	7.61827	97820000	603.3	1.62343	97820000	411.6	0.252251	97820000	445.5	2.31536	97820000	159	0.434041	97820000	260.4	16.4738	97820000	346.5	6.49512	97820000	430.5	13.6836	97820000	369.5	17.2771	97820000	321	0.069052	97820000	96.9	0.0760981	97820000	106	23.6878	78450	730974	23.594	78450	1.33307e+06	34.8626	78450	368.4	334.243	78450
ZJ-049	Buty 4	2020-09-03 00:11:21	0.187427	95320000	360.3	8.45676	95320000	612.5	2.05606	95320000	573	0.302983	95320000	604.6	2.3985	95320000	206.2	0.425586	95320000	240.4	13.9499	95320000	409.3	6.03994	95320000	382.2	11.464	95320000	361.1	18.2917	95320000	446.1	0.0591874	95320000	79.5	0.0859627	95320000	107.4	43.3984	68370	516893	26.086	68370	22.5	30.8291	68370	261.5	381.769	68370
ZJ-050	Buty 5	2020-09-03 00:36:11	0.202928	100400000	275.7	9.0444	100400000	431.6	2.1392	100400000	531	0.312848	100400000	376.8	2.45064	100400000	233.7	0.486183	100400000	253.1	13.0212	100400000	415	5.83278	100400000	356	12.5435	100400000	360	19.8137	100400000	356.8	0.0662336	100400000	86.3	0.0873719	100400000	130.5	43.3984	58840	109.3	12.4911	58840	13.6	39.8653	58840	153.9	368.011	58840
ZJ-051	Prop 1	2020-09-03 01:50:41	0.184608	99440000	265.2	8.36939	99440000	392.9	1.79112	99440000	474.1	0.233931	99440000	380.4	2.26603	99440000	184.4	0.380491	99440000	243.2	14.1204	99440000	304.8	5.56926	99440000	301.1	13.079	99440000	298.5	18.7568	99440000	328.1	0.0591874	99440000	76.1	0.0831443	99440000	117.4	33.9246	88230	257.6	14.9737	88230	186.9	23.4846	88230	33.5	202.484	88230
ZJ-052	Prop 2	2020-09-03 02:15:31	0.209974	94590000	349.9	9.71097	94590000	435	1.87991	94590000	398.9	0.302983	94590000	411.9	2.86777	94590000	205.1	0.522822	94590000	387.4	18.0381	94590000	388.1	7.4703	94590000	252.5	13.1086	94590000	353.1	19.8983	94590000	378.7	0.0775074	94590000	109.3	0.0831443	94590000	101.3	30.307	66890	66.6	27.5367	66890	334.2	40.3968	66890	28.4	261.047	66890
ZJ-053	Prop 3	2020-09-03 02:40:22	0.191655	95690000	355.1	9.71801	95690000	468.5	1.79676	95690000	469.6	0.235341	95690000	477	2.2463	95690000	204.8	0.379081	95690000	326.1	14.3741	95690000	346.7	6.71355	95690000	356	10.696	95690000	398	17.6435	95690000	355.1	0.0620059	95690000	88.2	0.0591874	95690000	99.7	21.8368	60730	7327.3	16.3901	60730	9093.8	28.1902	60730	208.4	256.857	60730
ZJ-054	Prop 4	2020-09-03 03:05:11	0.119784	97310000	267.4	8.36516	97310000	768.1	1.44868	97310000	534	0.191655	97310000	425.7	1.75308	97310000	184.1	0.280436	97310000	283.2	10.3987	97310000	300.7	4.73922	97310000	355.5	8.26369	97310000	363.7	16.0793	97310000	345	0.0465044	97310000	92.9	0.056369	97310000	102	22.2464	56640	906931	17.8503	56640	562760	35.8006	56640	553454	349.564	56640
ZJ-055	Prop 5	2020-09-03 03:30:02	0.150787	99390000	280	8.88234	99390000	501.9	1.71362	99390000	444.3	0.248024	99390000	348.2	2.18712	99390000	191.9	0.362171	99390000	268.6	11.5528	99390000	351	5.42411	99390000	305.9	9.05568	99390000	432.6	17.4321	99390000	396.5	0.0507321	99390000	73.7	0.0605967	99390000	90.4	31.3607	52490	10775.1	24.1286	52490	144.7	34.331	52490	126.2	320.173	52490
ZJ-056	Sper 24W 1	2020-09-03 04:19:42	0.246614	88950000	361.6	9.87303	88950000	450	1.98137	88950000	381.8	0.36358	88950000	440.4	2.68598	88950000	207.1	0.520004	88950000	286.8	15.121	88950000	365	7.15745	88950000	326.5	10.8863	88950000	355.6	18.644	88950000	392.8	0.0620059	88950000	77.5	0.0704612	88950000	91.2	36.9887	46760	208.5	23.2063	46760	21.1	44.524	46760	10927.5	287.53	46760
ZJ-057	Sper 24W 2	2020-09-03 04:44:32	0.188836	95200000	305	9.67292	95200000	471.6	1.74462	95200000	469.3	0.274799	95200000	448.8	2.02506	95200000	197.8	0.403038	95200000	318.2	10.1718	95200000	370.8	4.63071	95200000	264.3	8.96408	95200000	324.4	17.7703	95200000	372.8	0.0591874	95200000	86.2	0.0775074	95200000	94.5	41.8351	58720	10086.8	27.593	58720	65.3	42.6168	58720	29.9	414.599	58720
ZJ-058	Sper 24W 3	2020-09-03 05:09:23	0.167698	99140000	355	8.46099	99140000	385.1	1.61074	99140000	365.8	0.232522	99140000	406.2	2.04197	99140000	274.7	0.414312	99140000	274.4	13.0001	99140000	390.7	6.23723	99140000	327.5	9.48972	99140000	404.4	16.7275	99140000	386.2	0.0535505	99140000	83.1	0.0634151	99140000	102	33.0804	48160	196.7	8.03559	48160	510975	34.5812	48160	187.3	329.24	48160
ZJ-059	Sper 24W 4	2020-09-03 05:34:13	0.20011	94260000	354.1	11.054	94260000	539.4	2.89737	94260000	484.4	0.350897	94260000	504.3	2.52815	94260000	196.4	0.463635	94260000	290.1	9.67151	94260000	355.9	4.71808	94260000	389.7	9.532	94260000	348	19.856	94260000	339.3	0.0521413	94260000	63.8	0.0789166	94260000	119	44.0863	46320	13404.2	19.2604	46320	4219.3	39.834	46320	25	493.391	46320
ZJ-060	Sper 24W 5	2020-09-03 05:59:05	0.176153	91840000	288.8	10.1464	91840000	467.1	1.91795	91840000	446.3	0.269162	91840000	379.7	1.79112	91840000	166.4	0.356534	91840000	228.7	9.51227	91840000	293.4	4.43765	91840000	267.8	9.64333	91840000	341.6	20.1942	91840000	351.2	0.0577782	91840000	83	0.0732797	91840000	86	53.6852	48370	391.1	52.3408	48370	430929	40.5219	48370	367.2	601.262	48370
ZJ-061	Sper 24W 6	2020-09-03 07:13:35	0.171925	106300000	247.2	7.40548	106300000	369.3	1.40641	106300000	409.8	0.212793	106300000	402.1	1.94896	106300000	190.1	0.3819	106300000	261	10.5678	106300000	332.6	5.57207	106300000	265.7	7.62813	106300000	387.8	14.4164	106300000	439.7	0.0479136	106300000	67.2	0.0535505	106300000	76.7	24.3194	44710	120.2	16.9091	44710	24	38.427	44710	180.3	218.899	44710
[truncated: 3,391 more columns]

## Sheet: processed_all
For lipids quantified with internal standards of the same class, their concentrations are expressed in uM.
For other lipids (PG, LPG, PI, LPI, PS, LPS, DAG, MAG) which do not have IS within the same class, their area ratios are provided instead.
S/N denotes the signal to noise ratio. A S/N of >3 indicates that peaks are above the limit of detection, while a S/N of >10 indicates that peaks are above the limit of quantitation. Peaks with S/N >10 can be used for quantitation purposes, while peaks with S/N < 3 are not detectable.
			Sphingomyelins												Cholesterol Esters																					Ceramides												Dihydroceramides
Sample Code	Sample name	Acquisition Date	SM(14:0)+H (uM)	SM(16:0)+H (uM)	SM(18:0)+H (uM)	SM(18:1)+H (uM)	SM(20:0)+H (uM)	SM(20:1)+H (uM)	SM(22:0)+H (uM)	SM(22:1)+H (uM)	SM(24:0)+H (uM)	SM(24:1)+H (uM)	SM(26:0)+H (uM)	SM(26:1)+H (uM)	CE(24:0)+H (uM)	CE(22:6)+H (uM)	CE(20:0)+H (uM)	CE(20:1)+H (uM)	CE(22:5)+H (uM)	CE(14:0)+H (uM)	CE(16:0)+H (uM)	CE(16:1)+H (uM)	CE(18:0)+H (uM)	CE(18:1)+H (uM)	CE(18:2)+H (uM)	CE(18:3)+H (uM)	CE(20:2)+H (uM)	CE(20:3)+H (uM)	CE(20:4)+H (uM)	CE(20:5)+H (uM)	CE(22:0)+H (uM)	CE(22:1)+H (uM)	CE(22:2)+H (uM)	CE(22:4)+H (uM)	CE(24:1)+H (uM)	CER(14:0)+H (uM)	CER(16:0)+H (uM)	CER(18:0)+H (uM)	CER(18:1)+H (uM)	CER(20:0)+H (uM)	CER(20:1)+H (uM)	CER(22:0)+H (uM)	CER(22:1)+H (uM)	CER(24:0)+H (uM)	CER(24:1)+H (uM)	CER(26:0)+H (uM)	CER(26:1)+H (uM)	DCER(14:0)+H (uM)	DCER(16:0)+H (uM)
ZJ-001	NCD 1	2020-09-01 15:31:42	0.0634151	8.02554	1.53746	0.121193	2.51828	0.228294	21.4484	4.92242	21.3498	23.5622	0.0944181	0.101464	4.36173	6.80993	8.24195	8.87979	4.91203	2.40442	6.78804	3.85208	7.25079	14.4985	8.35138	2.40442	1.4758	2.40755	7.39149	4.99332	3.99903	22.484	11.4687	0	0.984907	0.0694736	0.409895	0.0332742	0.00548476	0.0793462	0.00840997	0.943745	0.142238	1.28746	1.37923	0.0138947	0.0120665	0.0113663	0.0454653
ZJ-002	NCD 2	2020-09-01 15:56:30	0.0620059	8.03117	1.66429	0.12683	2.47319	0.23675	23.2945	4.97738	25.4506	24.3232	0.100055	0.116966	5.01208	8.50459	3.63321	10.1023	0.50965	5.09963	10.7933	2.60766	5.07461	8.56712	9.23936	3.10793	1.57272	0.51903	0	2.53262	1.00679	27.568	17.103	5.0496	0.50027	0.0632576	0.338593	0.0555789	0.00475346	0.108233	0.00658171	1.46077	0.145529	1.77962	1.84032	0.00804432	0.00658171	0.00626605	0.0441538
ZJ-003	NCD 3	2020-09-01 16:21:19	0.0605967	7.57317	1.30635	0.128239	2.2914	0.209974	22.604	4.95061	22.3503	23.0126	0.0873719	0.0930088	4.53682	3.34868	7.21014	9.66146	0.55655	1.74469	7.88238	4.62124	2.48259	13.8637	4.66189	5.66556	5.29036	3.37682	2.90157	0.584691	0	17.3	17.9785	2.24184	1.17251	0.0636232	0.527634	0.0489972	0.00767867	0.197086	0.0153573	3.49928	0.311169	3.29854	3.35411	0.0234016	0.0149917	0.00422594	0.0450281
ZJ-004	NCD 4	2020-09-01 16:46:08	0.0493229	5.72709	0.973774	0.102873	1.59806	0.173335	18.9541	4.65044	16.657	19.1373	0.0591874	0.0662336	9.45198	6.40033	6.87871	16.5277	3.22987	3.35806	8.88605	7.33208	3.22049	18.9227	9.90222	2.4951	5.01521	1.86663	6.98815	2.49822	5.69682	20.4704	14.8799	0	1.88227	0.0599667	0.27241	0.0186482	0.00804432	0.0438781	0.00548476	1.00481	0.152111	1.56937	1.00005	0.00365651	0.00694736	0.0130421	0.0204011
ZJ-005	NCD 5	2020-09-01 17:10:57	0.0422767	5.43961	0.832852	0.0845535	1.2838	0.14515	14.0302	3.59211	15.3183	18.1649	0.0577782	0.0648243	3.50502	3.53941	4.28669	6.55979	1.16313	3.14232	3.86146	4.81197	3.53941	4.79321	7.2633	2.37003	2.3669	0.806685	1.62588	0	2.31062	16.5683	13.5636	0.875473	0.393963	0.068011	0.238404	0.0149917	0.00402216	0.0354681	0.00365651	0.797119	0.129075	1.38655	1.27027	0.00914127	0.0117008	0.00240442	0.0289987
ZJ-006	NCD 6	2020-09-01 18:00:33	0.0549598	5.76514	1.01323	0.100055	1.68825	0.197291	18.1085	4.49965	14.6137	17.3194	0.0465044	0.0591874	7.98243	6.5848	7.16011	15.2958	0.744152	3.68011	4.93704	2.15741	6.49726	14.0951	8.79225	2.85154	7.39462	0.747278	1.4289	7.15699	2.85154	16.512	19.8138	2.88281	5.07149	0.0369307	0.268022	0.0171856	0.00438781	0.113717	0.00694736	1.13754	0.156864	1.90138	1.24614	0.00877562	0.00987257	0.00808758	0.0225869
ZJ-007	WDF 16W 1	2020-09-01 18:25:22	0.140922	5.89197	1.20911	0.171925	1.67416	0.319894	14.7405	5.76232	9.08668	12.4688	0.0479136	0.0493229	30.2101	10.6151	39.3963	294.722	13.1039	6.56604	18.8133	92.8001	26.9552	127.944	32.924	30.6322	65.0038	5.58739	5.68744	2.46383	26.211	342.06	102.43	23.4314	26.1516	0.103114	0.364554	0.0380277	0.0171856	0.0968975	0.0131634	1.1635	0.377352	1.37302	1.00079	0.014626	0.0131634	0.00510028	0.0652835
ZJ-008	WDF 16W 2	2020-09-01 18:50:11	0.166289	7.0884	1.41345	0.198701	1.87709	0.355125	14.4727	6.15972	11.1413	15.8115	0.0549598	0.056369	73.4146	43.6798	58.7817	565.305	17.9034	15.8429	23.0343	130.633	60.2825	224.59	87.2659	39.5526	151.676	16.2056	8.80475	16.0086	74.165	617.208	263.517	33.7682	49.1203	0.115546	0.499845	0.0939722	0.0234016	0.308609	0.0493629	3.27989	1.848	2.58552	5.10083	0.0190138	0.024133	0.00546458	0.0306745
ZJ-009	WDF 16W 3	2020-09-01 19:14:59	0.170516	9.71942	1.58538	0.222658	1.74885	0.315666	10.2098	4.38692	9.1656	17.3194	0.0450952	0.0648243	71.8513	45.2432	67.9429	496.518	14.3234	8.49834	11.772	86.4529	30.0725	271.991	48.62	21.0676	102.805	14.8768	19.4761	6.52227	46.3062	521.844	166.09	26.5237	42.8044	0.0881218	0.426349	0.0647202	0.015723	0.16564	0.0511911	1.54341	0.728376	1.00261	3.20639	0.00877562	0.0237673	0.00247728	0.0509299
ZJ-010	WDF 16W 4	2020-09-01 19:39:48	0.208565	8.40039	1.68966	0.242387	2.29563	0.428404	15.6001	7.05176	10.6227	15.5437	0.0577782	0.0648243	62.1898	15.796	73.9774	453.995	9.02362	6.91311	36.8011	101.617	42.3041	201.296	59.1257	39.7402	126.944	18.1629	13.5948	10.1836	50.965	549.046	211.114	27.3022	31.2981	0.0800775	0.460354	0.0325429	0.0109695	0.0954349	0.0208421	0.755069	0.247911	0.910836	1.10207	0.00987257	0.0109695	0.00808758	0.0461211
ZJ-011	WDF 16W 5	2020-09-01 20:54:12	0.193064	9.99281	2.01237	0.325531	2.92978	0.542552	15.1633	7.00667	10.8694	18.7709	0.0591874	0.0775074	39.5526	27.8682	27.79	391.149	9.81155	12.0534	14.2202	64.6599	38.4895	151.238	42.7731	27.4336	115.906	11.8158	14.2858	8.49834	47.8071	350.814	124.067	17.869	22.7748	0.0961662	0.610271	0.054482	0.0204764	0.101285	0.030349	0.973362	0.324332	1.07172	1.17996	0.0171856	0.0117008	0.00444453	0.0416765
ZJ-012	WDF 16W 6	2020-09-01 21:19:02	0.279027	11.6656	2.1082	0.421358	1.84608	0.377672	9.70674	3.36523	12.8817	23.5904	0.0732797	0.118375	60.5952	33.4243	95.2702	484.637	26.7394	5.93133	24.4038	117.438	38.3332	265.331	86.1402	52.9661	114.499	23.15	21.4553	10.0492	60.0324	621.586	256.951	23.1625	49.8081	0.0749584	0.41026	0.0398559	0.0171856	0.101651	0.0117008	0.450847	0.132731	0.849407	1.3668	0.00877562	0.0127978	0.00626605	0.058216
ZJ-013	WDF 16W 7	2020-09-01 21:43:51	0.207156	9.26565	1.61779	0.29171	2.63666	0.476318	15.7551	6.72905	11.1737	17.7562	0.0549598	0.0746889	73.5084	42.3979	72.2578	572.497	9.06114	25.1792	30.3601	96.3332	37.5828	261.391	24.4851	46.7127	136.699	19.5324	20.9019	7.69478	42.8044	570.621	188.696	54.4044	40.6469	0.0694736	0.709362	0.0310803	0.0102382	0.138216	0.030349	0.937529	0.499479	1.46443	1.74745	0.0127978	0.0106039	0.00663036	0.0457568
ZJ-014	WDF 16W 8	2020-09-01 22:08:39	0.201519	9.94208	1.83199	0.274799	2.49715	0.470681	15.2337	6.05826	11.2372	17.7703	0.0577782	0.0676428	86.1715	49.9957	60.5639	742.901	20.7581	13.9231	23.1437	133.322	18.9696	237.409	72.8206	38.5833	158.961	20.533	8.14815	19.2479	57.7812	658.793	233.157	27.4461	45.1806	0.076421	0.574437	0.0468033	0.0171856	0.136753	0.0204764	0.793097	0.266194	1.24065	1.03552	0.0117008	0.00767867	0.0158109	0.0864132
ZJ-015	WDF+sper 16W 1	2020-09-01 22:33:28	0.187427	8.30174	1.61074	0.209974	2.20966	0.32694	16.3893	5.20145	13.1903	16.6148	0.0634151	0.0662336	24.3006	10.7683	32.5176	143.14	10.6339	12.538	0	44.2114	20.633	100.023	27.7306	28.1621	60.4701	2.97661	8.94233	3.49876	34.4874	258.671	113.561	12.5537	11.3718	0.0727645	0.496919	0.0259612	0.00511911	0.10092	0.0120665	1.11633	0.19087	1.14887	0.925828	0.0102382	0.0149917	0.00539172	0.0383978
ZJ-016	WDF+sper 16W 2	2020-09-01 23:23:05	0.156424	8.56104	1.75871	0.238159	2.5366	0.426995	17.0798	7.08981	12.4378	18.3763	0.069052	0.0704612	19.5355	17.1749	44.2739	210.395	0.828572	0	0	39.4588	13.2759	169.248	34.5812	26.0953	63.0028	9.96475	5.24346	4.32421	27.8932	342.06	102.555	13.8137	11.6938	0.091047	0.638061	0.068011	0.0168199	0.163812	0.0431468	2.42865	0.904986	1.62788	3.22285	0.0124321	0.021939	0.00313303	0.0375963
ZJ-017	WDF+sper 16W 3	2020-09-01 23:47:54	0.157833	7.78597	1.40922	0.202928	2.03633	0.384718	16.502	6.96016	11.1554	16.1638	0.0549598	0.056369	13.5323	9.56141	18.8571	126.318	4.15224	5.41855	14.7361	28.9312	10.8058	71.7887	11.4562	27.9964	34.0184	4.11472	2.28874	2.32	17.2124	148.049	49.7143	3.18609	12.7475	0.0621606	0.419767	0.0266925	0.0102382	0.0840997	0.0113352	0.913396	0.390515	0.902792	0.978847	0.00914127	0.00950692	0.0118764	0.0329332
ZJ-018	WDF+sper 16W 4	2020-09-02 00:12:43	0.160652	8.02554	1.66993	0.215611	1.95882	0.393174	14.515	7.16309	10.2958	15.8256	0.0535505	0.0620059	18.6351	7.01316	21.002	132.29	8.9861	4.17413	20.2453	32.3612	14.2483	70.9758	16.0649	14.6642	41.9601	5.26847	7.71041	3.47375	18.904	159.273	66.2858	4.79009	11.156	0.0621606	0.276432	0.0175512	0.00914127	0.0958005	0.0124321	0.874271	0.319213	0.630016	0.730936	0.00950692	0.00731302	0.00867047	0.042988
ZJ-019	WDF+sper 16W 6	2020-09-02 00:37:33	0.232522	10.7763	2.22517	0.364989	3.47233	0.734206	19.5459	9.78707	12.2053	19.7855	0.0732797	0.0789166	29.3471	13.9951	19.8138	245.633	5.77499	13.229	29.616	55.7176	13.8075	82.7634	37.489	27.5086	74.634	13.4948	8.47332	3.74265	0	265.268	114.781	13.1884	14.0294	0.0592354	0.517761	0.0599667	0.0120665	0.192332	0.0255956	0.834049	0.486681	0.488875	0.817595	0.00840997	0.0106039	0.00349733	0.0694366
ZJ-020	WDF+sper 16W 7	2020-09-02 01:02:22	0.138104	6.98975	1.45009	0.217021	1.99546	0.369217	15.6001	6.00189	12.5252	17.2348	0.0718705	0.0648243	30.0443	16.9685	40.4593	203.672	10.5713	8.08249	0	50.496	23.7941	108.621	22.9749	20.5705	64.2847	8.86103	5.53111	8.03246	17.9065	287.186	96.7085	17.7815	25.1573	0.0698393	0.366748	0.0372964	0.00731302	0.0665484	0.00804432	0.513374	0.234016	0.492166	0.419036	0.0135291	0.0109695	0.00612033	0.0559573
ZJ-021	WDF+sper 16W 8	2020-09-02 02:16:47	0.186018	8.13545	1.47828	0.269162	2.2153	0.510139	13.9922	7.11659	9.47704	16.4316	0.0634151	0.0620059	28.2778	9.44572	30.4227	296.129	8.41704	14.314	8.36389	61.4081	12.2597	103.243	26.0359	12.0784	66.317	6.65046	10.4244	2.77025	32.455	348.313	86.5154	17.3594	21.9118	0.0760554	0.286305	0.0471689	0.0197451	0.140044	0.0325429	1.50319	0.512277	0.970803	0.785783	0.0109695	0.00804432	0.00779613	0.050857
ZJ-022	WDF 24W 1	2020-09-02 02:41:37	0.153606	8.90348	1.97151	0.228294	2.06733	0.328349	10.4903	4.44469	8.86261	17.6153	0.0465044	0.0620059	37.958	25.101	18.8133	343.623	0	13.9388	32.455	87.3597	15.6272	165.527	59.0631	22.1495	83.0761	9.37694	10.8215	1.02243	51.5278	426.48	96.0831	16.0743	24.6352	0.091047	0.468399	0.0738615	0.0135291	0.12359	0.0171856	0.785052	0.238404	0.621972	0.864398	0.00694736	0.00987257	0.0127507	0.0695823
ZJ-023	WDF 24W 2	2020-09-02 03:06:27	0.177562	7.63236	2.63243	0.379081	2.52392	0.446724	12.9198	5.05489	9.53904	14.8955	0.0620059	0.0704612	32.7677	13.598	21.6273	125.599	5.95321	4.7213	8.22632	34.6437	26.6925	0	27.9026	21.5898	42.8356	12.1034	16.8059	10.8809	15.6866	83.4513	62.44	25.8952	28.3935	0.102017	0.509717	0.0581385	0.0179169	0.133097	0.0234016	0.847944	0.260343	0.484487	0.631113	0.00987257	0.00621606	0.00255014	0.0351919
ZJ-024	WDF 24W 3	2020-09-02 03:31:16	0.133876	6.73469	1.467	0.201519	2.01519	0.332577	14.6137	5.23245	11.1512	16.6148	0.0662336	0.0746889	19.7013	11.575	22.9905	177.783	11.3718	6.25963	22.7779	46.0248	9.90847	121.972	15.8085	13.9732	50.0583	1.50706	2.24809	4.53995	24.5164	297.629	109.121	7.77295	13.2196	0.0895844	0.27241	0.0548476	0.0106039	0.145529	0.0164543	0.869518	0.269119	1.00591	0.724354	0.0131634	0.0179169	0.00342447	0.0295816
ZJ-025	WDF 24W 4	2020-09-02 03:56:06	0.139513	8.82175	1.81508	0.217021	1.89118	0.310029	10.7073	5.09717	9.57709	17.9817	0.0465044	0.0648243	31.7046	14.0638	36.3321	280.089	7.22265	12.8632	26.1078	71.6949	24.1537	155.897	21.5304	30.6103	68.3181	14.8049	12.0377	6.9475	32.924	295.284	84.8583	4.06782	24.8884	0.054482	0.52544	0.0610637	0.00950692	0.147723	0.0237673	0.835878	0.32872	0.599302	0.986891	0.00548476	0.00877562	0.0102006	0.0395636
ZJ-026	WDF 24W 5	2020-09-02 04:45:43	0.162061	9.06413	1.95459	0.233931	1.83763	0.318485	9.21633	3.65835	8.56104	16.5302	0.0465044	0.0605967	50.8712	12.8382	44.5866	434.922	13.2134	10.0523	23.4001	96.2394	32.0798	199.827	40.303	13.2103	60.6577	0	14.4703	8.63278	41.0221	423.354	154.552	13.1352	40.8971	0.0727645	0.80041	0.111889	0.0113352	0.215734	0.0292521	0.815767	0.389784	1.30318	1.64141	0.00914127	0.0149917	0.00670322	0.0526786
ZJ-027	WDF 24W 6	2020-09-02 05:10:32	0.170516	10.5635	2.39427	0.352306	1.85031	0.359352	7.52385	2.50842	11.0469	21.843	0.0718705	0.107101	24.4913	20.78	47.6507	374.265	14.6016	14.5328	20.5486	66.0982	41.2097	249.228	44.868	12.8694	98.5532	21.5992	10.7402	15.3051	53.3413	468.69	154.49	19.2792	34.8	0.0672797	0.437684	0.0416842	0.0208421	0.0592354	0.0124321	0.336764	0.11774	0.540797	0.871711	0.0153573	0.0164543	0.00699466	0.0518042
ZJ-028	TH 24W 1	2020-09-02 05:35:22	0.184608	9.26565	5.77641	0.548188	3.41878	0.34526	10.4889	2.38864	11.7431	21.1384	0.0944181	0.116966	27.0677	12.1534	20.7831	125.787	2.45445	4.29607	0	36.676	11.8939	86.5154	20.6205	19.6231	30.4102	4.99019	4.86825	2.40755	15.2363	254.825	56.4992	7.99807	7.38836	0.0844653	0.624532	0.656343	0.0500942	0.323967	0.0347368	1.31671	0.240598	1.3913	2.56797	0.0248643	0.0255956	0.00845188	0.0727882
ZJ-029	TH 24W 2	2020-09-02 06:00:12	0.197291	8.33275	3.5442	0.408675	2.22517	0.30862	8.98099	2.25617	10.844	23.3509	0.0803258	0.104283	17.3938	10.8465	0	76.2286	4.55246	0	11.8939	26.1016	11.772	39.9278	10.118	6.05014	21.9368	3.74265	0.744152	5.28723	15.4677	145.235	64.1284	7.10383	11.3624	0.107867	0.69364	0.181363	0.024133	0.0797119	0.0149917	0.720698	0.0892188	0.652321	1.94782	0.024133	0.0149917	0.0172681	0.0985082
ZJ-030	TH 24W 3	2020-09-02 06:25:01	0.174744	8.096	4.13467	0.511549	3.35255	0.45377	13.5582	2.72826	9.4249	17.869	0.056369	0.0775074	17.325	10.7183	11.7251	32.924	0	9.32378	14.0982	10.8965	16.4902	50.4335	12.4442	6.20648	8.55149	8.41704	6.16895	0.750405	9.28626	87.2659	43.8049	2.32	7.12259	0.102382	0.575169	0.271679	0.031446	0.186482	0.0204764	0.875002	0.135291	0.747025	1.06916	0.0135291	0.00987257	0.0168309	0.0614947
ZJ-031	TH 24W 4	2020-09-02 07:39:27	0.249433	11.0075	4.46301	0.507321	1.9701	0.256479	7.13631	1.76999	8.40744	22.4067	0.056369	0.0944181	4.96205	9.09241	10.193	20.139	0.994287	0	2.42318	6.54728	9.6771	23.4533	8.48583	8.94858	7.02879	2.94534	12.463	2.51073	3.47375	64.5661	31.0418	2.02922	5.55925	0.142238	0.982869	0.236942	0.0197451	0.0797119	0.0138947	0.543357	0.0950692	0.871346	2.0034	0.0153573	0.0160886	0.0332246	0.21596
ZJ-032	TH 24W 5	2020-09-02 08:04:17	0.114147	6.43311	1.91091	0.274799	1.56847	0.217021	8.90348	1.93909	9.99986	19.3487	0.056369	0.0732797	6.73801	9.62394	13.673	35.738	0.459623	8.54211	0	9.68648	8.97359	36.7386	12.8913	9.53952	7.69791	4.37736	3.31429	0	12.9914	70.7257	23.3282	3.82707	5.21219	0.0881218	0.648299	0.0870249	0.0212077	0.0998227	0.0106039	0.850504	0.0961662	0.772986	1.716	0.0131634	0.0149917	0.00444453	0.0559573
ZJ-033	TH 24W 6	2020-09-02 08:29:07	0.14515	6.83051	2.17162	0.302983	2.20685	0.310029	14.4586	3.1158	11.2724	17.6999	0.0577782	0.0831443	14.6986	1.94167	12.7194	30.4508	3.81456	7.07257	9.08615	11.9127	10.2649	26.3423	8.39828	12.1597	7.63537	1.28194	5.75936	1.88539	9.77715	47.6195	36.5197	4.55871	12.2441	0.0866592	0.474249	0.0713019	0.0142604	0.197451	0.0190138	1.09586	0.156133	1.15619	0.945939	0.0117008	0.0106039	0.0069218	0.0433523
ZJ-034	Caf 24W 1	2020-09-02 16:19:29	0.201519	8.61459	1.74885	0.281845	2.85932	0.494638	15.3746	6.3852	10.6439	16.0229	0.0549598	0.0662336	16.5621	13.82	28.7687	223.84	0	5.56863	5.33413	58.5629	9.13931	102.493	26.9395	9.37381	58.8755	10.859	12.8007	4.5806	34.7375	225.966	76.041	7.50718	15.6147	0.0742271	0.48595	0.0563102	0.00804432	0.141507	0.0208421	0.957639	0.21939	0.74739	0.523978	0.00731302	0.0127978	0.00976338	0.0449553
ZJ-035	Caf 24W 2	2020-09-02 16:44:20	0.176153	7.46607	1.23166	0.202928	1.79394	0.369217	12.8733	6.20059	9.55313	15.3465	0.0465044	0.056369	13.6605	9.08615	32.799	188.508	9.81155	0	20.4141	47.8383	10.4619	80.9187	15.105	20.0264	44.868	3.35806	3.22362	5.85941	25.7201	175.939	66.6297	11.1216	13.1415	0.0950692	0.598936	0.031446	0.0149917	0.12359	0.0142604	0.806991	0.414282	1.00956	0.947401	0.00804432	0.00914127	0.0114392	0.032496
ZJ-036	Caf 24W 3	2020-09-02 17:33:58	0.156424	7.67323	1.5276	0.219839	2.25053	0.398811	13.4454	5.87224	9.4108	15.0928	0.0591874	0.0507321	14.6923	18.0222	29.7848	166.434	8.78287	5.36227	21.7211	39.365	11.9283	83.8578	27.8369	15.4302	47.7133	6.27526	6.9006	0	14.3015	142.514	34.8	5.59364	3.8896	0.111158	0.484122	0.0566759	0.0142604	0.166737	0.0438781	1.41543	0.700953	1.26844	1.40885	0.00658171	0.0135291	0.0118764	0.0484526
ZJ-037	Caf 24W 4	2020-09-02 17:58:49	0.16347	7.38997	1.47123	0.201519	2.06029	0.353715	14.9801	6.20059	10.3085	15.1914	0.0620059	0.0605967	43.3672	23.3282	26.4143	295.128	14.3484	10.0554	42.5855	79.668	42.6793	164.995	57.4373	34.1747	84.358	7.41025	22.8905	5.84378	34.5812	349.251	80.9187	13.0101	23.2407	0.0694736	0.374061	0.0599667	0.0197451	0.356875	0.0468033	2.53835	1.16387	1.35254	3.06452	0.0106039	0.0182825	0.00306017	0.0326418
ZJ-038	Caf 24W 5	2020-09-02 18:23:38	0.194473	7.46748	1.80944	0.245205	2.6282	0.43545	17.9253	6.52048	11.9404	15.9383	0.0718705	0.0704612	6.86621	8.27322	22.8842	105.838	4.76507	2.32938	4.44302	16.7121	12.9695	75.6033	12.5255	9.51451	22.2433	1.3476	2.80151	5.59364	26.9051	162.463	58.0939	8.27947	0	0.0954349	0.42708	0.0409529	0.0135291	0.133828	0.030349	1.54487	0.406238	1.12694	1.66444	0.00658171	0.00621606	0.00684894	0.0496913
ZJ-039	Caf 24W 6	2020-09-02 18:48:28	0.135286	7.09404	1.436	0.198701	2.16739	0.369217	16.037	6.57403	10.6749	15.3887	0.0620059	0.0535505	27.468	20.0702	22.7185	211.27	0	13.5511	0	56.3116	26.7644	114.718	26.136	11.2936	67.4114	7.65413	5.73435	4.77758	26.0265	219.556	90.1424	12.2285	17.3062	0.0723989	0.437684	0.0431468	0.014626	0.127612	0.0186482	1.24797	0.393806	0.551401	0.735689	0.00804432	0.0127978	0.0100548	0.0442995
ZJ-040	SCFAs 1	2020-09-02 19:13:18	0.202928	9.42067	1.91232	0.245205	2.11243	0.374854	13.84	6.02021	12.4984	18.8836	0.069052	0.0662336	26.8708	20.9175	41.3973	284.091	7.99807	8.19818	22.162	62.565	20.0827	118.376	29.5347	17.3375	60.5014	14.5485	6.98502	3.55817	45.6496	327.677	105.713	16.9404	27.1865	0.130903	0.507889	0.0530194	0.0131634	0.168199	0.0179169	0.945939	0.480831	1.15728	1.4626	0.0281551	0.0190138	0.00845188	0.0496913
ZJ-041	SCFAs 2	2020-09-02 20:27:47	0.202928	9.01622	2.07579	0.27339	2.94387	0.532687	17.6294	7.57317	13.42	18.7427	0.0760981	0.0915996	36.9262	25.2574	29.1407	325.488	13.2321	9.3144	3.67698	75.6971	19.2323	155.678	34.206	23.0406	85.6712	9.14556	11.2186	2.77337	23.4564	356.755	106.495	11.4781	19.3417	0.0859279	0.442803	0.0482659	0.0142604	0.158327	0.0212077	1.35547	0.54482	1.01505	1.16972	0.00877562	0.00840997	0.00582889	0.0364305
ZJ-042	SCFAs 3	2020-09-02 20:52:37	0.187427	8.31584	1.86159	0.242387	2.02224	0.374854	13.84	5.99766	11.8769	17.4885	0.0591874	0.069052	15.8617	4.55558	11.9096	160.587	3.21736	6.45661	9.10179	21.0082	10.0304	62.44	19.398	9.01424	30.7572	4.51806	4.51181	3.67698	20.9644	144.891	53.3413	1.851	10.2993	0.0936066	0.511545	0.0519224	0.0138947	0.198914	0.0332742	1.11158	0.400022	1.78364	1.46516	0.0124321	0.0171856	0.00641177	0.0390535
ZJ-043	SCFAs 4	2020-09-02 21:17:28	0.187427	9.90544	2.28013	0.298756	2.34354	0.43545	10.7651	4.99288	9.63064	17.3476	0.0507321	0.0662336	25.4544	13.3228	15.9805	204.892	6.78179	4.4524	12.2035	46.2437	14.0232	88.1101	32.1423	8.39203	47.7758	3.81769	8.342	4.46491	29.9912	173.406	57.9688	6.4316	9.63645	0.133097	0.833684	0.194526	0.0614293	0.801141	0.113352	3.67479	1.47796	2.34711	5.53961	0.0347368	0.0409529	0.00349733	0.0442267
ZJ-044	SCFAs 5	2020-09-02 21:42:19	0.170516	7.07572	1.71362	0.257888	2.19416	0.390355	14.2614	5.9427	10.9018	15.2901	0.0634151	0.0634151	11.2623	9.62707	16.3682	195.856	8.94858	0	30.1538	44.6804	23.8441	92.9877	15.5146	19.6794	40.8033	0	7.2758	2.21682	21.1051	190.196	85.2335	14.0763	15.6272	0.108964	0.365285	0.0424155	0.0142604	0.105673	0.0182825	1.56352	0.289961	0.849041	1.22786	0.0168199	0.0142604	0.00983624	0.0328603
ZJ-045	SCFAs 6	2020-09-02 22:07:09	0.233931	10.045	3.23276	0.439678	3.18626	0.628514	15.0223	6.37533	12.1405	18.6581	0.0915996	0.121193	16.412	10.44	11.9283	101.398	3.58944	5.73747	20.3641	24.0005	10.2274	63.5343	14.6423	13.945	38.3019	4.66502	2.51073	4.08033	9.91473	120.659	35.8006	4.04593	13.5886	0.0958005	1.15692	0.0526537	0.0223047	0.156499	0.0336399	1.49295	0.587601	1.45675	1.66517	0.0117008	0.0182825	0.00444453	0.040365
ZJ-046	Buty 1	2020-09-02 22:56:48	0.174744	6.68818	1.47687	0.229704	1.78831	0.336805	13.0071	5.33251	11.0187	15.4592	0.0704612	0.0676428	25.3418	14.7611	12.9883	182.036	6.40971	0	13.0414	46.8378	9.28314	78.0109	14.4328	25.5794	38.7709	6.59418	5.43731	3.6082	22.8874	174.313	76.854	11.2342	12.6881	0.0950692	0.274604	0.0424155	0.014626	0.163812	0.0215734	0.825274	0.26985	0.575169	0.533119	0.0109695	0.0127978	0.00743183	0.0431338
ZJ-047	Buty 2	2020-09-02 23:21:39	0.191655	7.60418	1.68121	0.260707	2.51124	0.414312	14.7546	6.02021	11.4514	17.3757	0.0676428	0.0732797	24.3413	27.7212	35.6755	373.327	5.28098	18.1692	16.3807	72.0702	15.9461	150.112	24.3225	44.4615	82.7009	16.7309	16.1744	6.21273	37.6453	286.717	103.618	9.61144	17.2843	0.105307	0.832952	0.0833684	0.0226703	0.184288	0.0274238	1.14924	0.373695	1.47723	0.917783	0.00914127	0.0153573	0.00852475	0.0785442
ZJ-048	Buty 3	2020-09-02 23:46:30	0.188836	7.61827	1.62343	0.252251	2.31536	0.434041	16.4738	6.49512	13.6836	17.2771	0.069052	0.0760981	23.6878	23.594	34.8626	334.243	7.31958	9.62082	14.0951	62.0648	25.8014	160.274	51.2777	27.2866	100.804	7.3696	9.01424	6.59731	27.4085	304.696	104.932	19.8013	26.4956	0.0877562	0.364554	0.0244986	0.0127978	0.133828	0.0127978	0.947035	0.338593	1.28599	1.3807	0.0117008	0.00877562	0.00670322	0.0365763
ZJ-049	Buty 4	2020-09-03 00:11:21	0.187427	8.45676	2.05606	0.302983	2.3985	0.425586	13.9499	6.03994	11.464	18.2917	0.0591874	0.0859627	43.3984	26.086	30.8291	381.769	15.9148	6.45036	27.9401	73.5397	27.8588	196.669	38.8022	19.992	118.564	14.0138	8.48896	0.928626	35.8318	329.553	115.062	13.3478	18.6569	0.105307	0.461086	0.0420498	0.0153573	0.105673	0.0175512	0.686692	0.343346	1.06953	0.934238	0.0124321	0.0208421	0.0133336	0.0405108
ZJ-050	Buty 5	2020-09-03 00:36:11	0.202928	9.0444	2.1392	0.312848	2.45064	0.486183	13.0212	5.83278	12.5435	19.8137	0.0662336	0.0873719	43.3984	12.4911	39.8653	368.011	8.66718	9.79904	20.7487	71.6637	26.605	151.175	32.924	4.31796	123.16	13.0289	11.9971	9.70524	27.1396	476.82	150.613	24.0411	37.0825	0.102748	0.718138	0.0873905	0.0223047	0.194526	0.0354681	1.1635	0.375158	1.44213	2.029	0.0124321	0.0135291	0.00597461	0.0602561
ZJ-051	Prop 1	2020-09-03 01:50:41	0.184608	8.36939	1.79112	0.233931	2.26603	0.380491	14.1204	5.56926	13.079	18.7568	0.0591874	0.0831443	33.9246	14.9737	23.4846	202.484	14.2671	0	18.7664	40.4593	8.55149	109.966	24.0005	25.1417	68.0367	8.59839	13.7324	5.75311	35.0189	265.581	66.317	10.2086	23.1312	0.108233	0.654881	0.0343712	0.014626	0.17149	0.0252299	1.2944	0.439878	1.44322	1.91894	0.0149917	0.0102382	0.0102006	0.0679065
ZJ-052	Prop 2	2020-09-03 02:15:31	0.209974	9.71097	1.87991	0.302983	2.86777	0.522822	18.0381	7.4703	13.1086	19.8983	0.0775074	0.0831443	30.307	27.5367	40.3968	261.047	0	5.76561	0	80.7311	14.1358	140.232	25.8233	15.2395	64.316	5.67494	3.78017	9.62082	25.0323	304.977	88.0163	26.852	17.1686	0.0793462	0.566759	0.0639889	0.0153573	0.205496	0.0248643	0.883047	0.461451	1.19166	1.66481	0.00731302	0.00694736	0.00517314	0.0378149
ZJ-053	Prop 3	2020-09-03 02:40:22	0.191655	9.71801	1.79676	0.235341	2.2463	0.379081	14.3741	6.71355	10.696	17.6435	0.0620059	0.0591874	21.8368	16.3901	28.1902	256.857	11.5031	0	9.16119	55.061	34.8626	115.531	42.0539	13.451	93.3629	5.19968	11.3686	3.06103	25.4419	277.306	86.9845	11.5719	15.8711	0.127978	0.568221	0.0716676	0.0142604	0.127246	0.0365651	0.877562	0.457795	0.857085	1.16789	0.0138947	0.00804432	0.00961766	0.0612033
ZJ-054	Prop 4	2020-09-03 03:05:11	0.119784	8.36516	1.44868	0.191655	1.75308	0.280436	10.3987	4.73922	8.26369	16.0793	0.0465044	0.056369	22.2464	17.8503	35.8006	349.564	13.3603	0	41.1159	76.6038	19.251	113.155	46.3375	23.594	87.7661	6.65046	0	2.20119	13.1821	243.819	104.494	11.0497	17.0623	0.0745928	0.440244	0.0281551	0.00658171	0.113352	0.0168199	0.550304	0.255224	0.680842	0.684864	0.00438781	0.00621606	0.0142808	0.0755569
ZJ-055	Prop 5	2020-09-03 03:30:02	0.150787	8.88234	1.71362	0.248024	2.18712	0.362171	11.5528	5.42411	9.05568	17.4321	0.0507321	0.0605967	31.3607	24.1286	34.331	320.173	0	12.3223	29.2877	66.317	31.8297	131.039	33.0804	17.0748	95.8642	12.1378	24.1068	9.79591	28.1777	256.889	83.9828	7.31645	13.5261	0.0947035	0.748853	0.0669141	0.0164543	0.137119	0.0332742	0.544088	0.356875	0.694736	1.31488	0.00804432	0.0171856	0.00961766	0.063462
ZJ-056	Sper 24W 1	2020-09-03 04:19:42	0.246614	9.87303	1.98137	0.36358	2.68598	0.520004	15.121	7.15745	10.8863	18.644	0.0620059	0.0704612	36.9887	23.2063	44.524	287.53	1.32572	6.73176	0	86.0777	24.8665	132.259	40.0529	31.3294	77.9171	17.9284	11.0028	1.32572	37.2389	337.057	92.5187	9.44885	17.6314	0.0734958	0.763113	0.077518	0.0223047	0.190504	0.030349	0.946304	0.434759	0.695102	1.32841	0.00731302	0.0109695	0.00983624	0.0732982
ZJ-057	Sper 24W 2	2020-09-03 04:44:32	0.188836	9.67292	1.74462	0.274799	2.02506	0.403038	10.1718	4.63071	8.96408	17.7703	0.0591874	0.0775074	41.8351	27.593	42.6168	414.599	8.43893	16.4839	31.1356	86.0464	20.9175	157.085	37.3327	19.6356	102.993	0	5.35602	3.3268	54.5607	471.817	155.553	15.03	34.8626	0.0914127	0.775911	0.0990914	0.0190138	0.158327	0.0307147	0.766404	0.275701	0.557252	1.0209	0.00365651	0.0106039	0.011512	0.05297
ZJ-058	Sper 24W 3	2020-09-03 05:09:23	0.167698	8.46099	1.61074	0.232522	2.04197	0.414312	13.0001	6.23723	9.48972	16.7275	0.0535505	0.0634151	33.0804	8.03559	34.5812	329.24	5.33726	14.2264	48.8389	111.81	29.4159	127.162	38.9585	20.8613	89.1106	15.5897	16.9967	14.5954	46.869	216.554	108.308	15.993	17.3656	0.0720332	0.655246	0.0343712	0.00987257	0.186848	0.0270582	1.22164	0.334936	0.679379	1.25564	0.00658171	0.00804432	0.00378878	0.0678337
ZJ-059	Sper 24W 4	2020-09-03 05:34:13	0.20011	11.054	2.89737	0.350897	2.52815	0.463635	9.67151	4.71808	9.532	19.856	0.0521413	0.0789166	44.0863	19.2604	39.834	493.391	4.13973	0	28.6561	99.8039	22.5497	174.594	41.8038	18.0472	142.358	6.40971	23.6253	2.67957	58.6879	396.777	120.346	19.1009	19.2573	0.140044	0.626725	0.0998227	0.0274238	0.214271	0.0372964	1.12145	0.360166	0.710094	1.30684	0.0124321	0.00950692	0.010492	0.0759941
ZJ-060	Sper 24W 5	2020-09-03 05:59:05	0.176153	10.1464	1.91795	0.269162	1.79112	0.356534	9.51227	4.43765	9.64333	20.1942	0.0577782	0.0732797	53.6852	52.3408	40.5219	601.262	13.2165	0	0	99.8039	49.4329	197.763	60.7203	21.8774	154.365	5.35289	9.38006	9.3144	63.034	404.906	146.392	24.8728	46.5564	0.092144	0.674626	0.0438781	0.015723	0.0881218	0.0281551	0.661097	0.245352	0.69108	0.762382	0.0160886	0.0131634	0.00597461	0.0981439
ZJ-061	Sper 24W 6	2020-09-03 07:13:35	0.171925	7.40548	1.40641	0.212793	1.94896	0.3819	10.5678	5.57207	7.62813	14.4164	0.0479136	0.0535505	24.3194	16.9091	38.427	218.899	18.7007	12.5349	27.4179	62.565	18.1911	93.2691	34.5186	16.6778	59.6885	6.9475	16.9029	2.77025	15.5021	123.598	104.932	12.7475	5.82502	0.0822714	0.354316	0.0972631	0.0475346	0.461817	0.0760554	1.97854	1.87286	1.40702	3.32706	0.0190138	0.021939	0.00240442	0.0441538
[truncated: 1,098 more columns]

## Sheet: processed_TG
For lipids quantified with internal standards of the same class, their concentrations are expressed in uM.
For other lipids (PG, LPG, PI, LPI, PS, LPS, DAG, MAG) which do not have IS within the same class, their area ratios are provided instead.
S/N denotes the signal to noise ratio. A S/N of >3 indicates that peaks are above the limit of detection, while a S/N of >10 indicates that peaks are above the limit of quantitation. Peaks with S/N >10 can be used for quantitation purposes, while peaks with S/N < 3 are not detectable.
Sample Code	Sample name	Acquisition Date	TAG(44:1_FA16:0)+NH4 (uM)	TAG(48:0_FA16:0)+NH4 (uM)	TAG(48:1_FA14:0)+NH4 (uM)	TAG(48:1_FA16:0)+NH4 (uM)	TAG(48:2_FA14:0)+NH4 (uM)	TAG(48:2_FA16:0)+NH4 (uM)	TAG(48:2_FA16:1)+NH4 (uM)	TAG(50:0_FA16:0)+NH4 (uM)	TAG(50:1_FA16:0)+NH4 (uM)	TAG(50:1_FA16:1)+NH4 (uM)	TAG(50:1_FA18:1)+NH4 (uM)	TAG(50:2_FA14:0)+NH4 (uM)	TAG(50:2_FA16:0)+NH4 (uM)	TAG(50:2_FA16:1)+NH4 (uM)	TAG(50:2_FA18:1)+NH4 (uM)	TAG(50:2_FA18:2)+NH4 (uM)	TAG(50:3_FA14:0)+NH4 (uM)	TAG(50:3_FA16:0)+NH4 (uM)	TAG(50:3_FA16:1)+NH4 (uM)	TAG(50:3_FA18:1)+NH4 (uM)	TAG(50:3_FA18:2)+NH4 (uM)	TAG(50:4_FA14:0)+NH4 (uM)	TAG(50:4_FA16:0)+NH4 (uM)	TAG(50:4_FA16:1)+NH4 (uM)	TAG(50:4_FA18:2)+NH4 (uM)	TAG(50:4_FA18:3)+NH4 (uM)	TAG(51:1_FA16:0)+NH4 (uM)	TAG(51:2_FA16:0)+NH4 (uM)	TAG(51:2_FA18:1)+NH4 (uM)	TAG(51:3_FA18:2)+NH4 (uM)	TAG(52:0_FA18:0)+NH4 (uM)	TAG(52:1_FA16:0)+NH4 (uM)	TAG(52:1_FA18:0)+NH4 (uM)	TAG(52:1_FA18:1)+NH4 (uM)	TAG(52:2_FA16:0)+NH4 (uM)	TAG(52:2_FA16:1)+NH4 (uM)	TAG(52:2_FA18:0)+NH4 (uM)	TAG(52:2_FA18:1)+NH4 (uM)	TAG(52:2_FA18:2)+NH4 (uM)	TAG(52:3_FA16:0)+NH4 (uM)	TAG(52:3_FA16:1)+NH4 (uM)	TAG(52:3_FA18:0)+NH4 (uM)	TAG(52:3_FA18:1)+NH4 (uM)	TAG(52:3_FA18:2)+NH4 (uM)	TAG(52:3_FA18:3)+NH4 (uM)	TAG(52:4_FA16:0)+NH4 (uM)	TAG(52:4_FA16:1)+NH4 (uM)
ZJ-001	NCD 1	2020-09-01 15:31:42	1.062	1.04363	1.01303	2.19285	0.919682	1.23797	1.46904	2.38719	24.5452	1.36345	12.2527	3.40175	32.1353	15.226	19.0669	7.22585	2.94727	11.1265	13.0653	5.49208	12.8893	1.15228	0.887546	2.21887	2.31374	1.06506	1.02986	2.34282	3.49204	2.15153	1.05587	18.5161	10.0079	26.0296	164.961	3.6114	7.87315	250.043	12.9413	150.516	27.5139	1.57616	180.876	131.219	1.47975	49.4578	24.9125
ZJ-002	NCD 2	2020-09-01 15:56:30	1.19054	1.64043	1.05893	1.92047	1.16758	1.67716	1.78733	2.78353	28.9218	1.80111	15.3484	2.87534	38.241	16.8481	21.3011	9.53194	4.09955	15.6851	17.858	6.41941	15.1801	1.4721	1.54709	3.27627	2.85239	1.63125	1.08189	1.87762	3.5104	2.28467	1.02986	18.8221	8.30468	24.2239	160.217	3.0146	7.51507	243.463	16.3584	181.947	23.321	1.64196	185.008	141.839	1.922	59.5574	24.3769
ZJ-003	NCD 3	2020-09-01 16:21:19	1.55933	1.06965	1.11708	2.05972	1.28235	1.48434	1.36345	2.93808	29.3961	1.94342	13.9727	3.73229	37.3229	17.7662	23.6883	8.52963	4.37805	17.2153	19.5566	7.03916	15.7463	1.51495	1.49506	3.79197	3.75677	1.28694	0.811034	2.0689	4.07353	2.19132	1.11555	20.8879	10.6444	31.3396	208.879	4.32908	9.52429	299.47	18.9139	233.517	35.1958	2.09798	248.972	173.99	2.06125	81.2105	34.6602
ZJ-004	NCD 4	2020-09-01 16:46:08	2.43004	3.02837	2.70396	8.05219	2.48513	3.97254	6.96418	5.40026	64.3777	5.69407	27.6976	6.7377	90.6369	65.1275	68.387	13.5152	5.34517	32.3036	49.3506	14.7807	26.963	1.51801	2.17908	8.89689	5.07891	2.35965	2.08114	5.12635	7.45845	3.12172	1.97556	37.6901	17.2459	49.9015	273.456	9.51358	12.1808	440.56	20.7196	240.862	72.1667	2.84321	305.897	200.157	2.3015	64.7909	55.5329
ZJ-005	NCD 5	2020-09-01 17:10:57	1.17523	1.16146	1.25175	3.30075	1.3252	2.45759	3.0651	2.98552	34.5531	2.61673	16.6185	3.65577	46.336	29.0595	31.1406	9.20294	3.39104	17.7356	23.9025	7.77521	14.5711	1.01456	1.38182	4.38111	2.54787	1.24256	1.00079	2.72691	4.42396	1.83171	0.705446	18.562	10.0752	29.7328	171.235	5.17684	8.76223	310.182	14.695	157.463	42.74	2.06278	202.911	131.571	1.56851	46.4279	28.6769
ZJ-006	NCD 6	2020-09-01 18:00:33	2.3673	3.3589	2.70549	7.1371	2.67947	4.57239	5.79813	6.46379	67.2546	5.11104	29.1513	5.5487	96.1305	55.5635	57.8741	15.4096	5.82108	35.915	46.7339	17.0164	29.1513	1.64349	2.85698	9.21365	4.94272	2.82332	1.82406	4.49435	5.88841	2.97481	1.85467	37.4606	22.0509	54.3699	332.83	8.63521	14.9521	469.022	26.6417	262.591	62.2507	3.01154	348.285	239.485	3.40787	83.5365	54.0791
ZJ-007	WDF 16W 1	2020-09-01 18:25:22	12.4379	31.1559	54.477	140.768	60.5368	93.07	170.623	61.5927	654.489	69.0909	355.172	143.385	877.447	742.478	832.151	61.3478	42.0666	154.555	445.15	208.42	140.814	4.29083	7.64208	43.6275	24.683	8.01546	34.8438	78.1806	154.249	24.4075	14.0248	271.161	152.321	439.642	1700.11	113.055	88.0048	2150	63.1841	667.343	772.624	13.7233	1487.71	584.25	5.15236	85.1585	203.677
ZJ-008	WDF 16W 2	2020-09-01 18:50:11	13.8748	29.4115	66.1375	161.442	75.8546	106.659	176.285	61.7304	713.098	69.3204	358.844	210.41	888.771	802.617	1015.63	56.1909	48.7691	132.122	455.709	276.364	148.741	5.66806	8.2603	54.477	28.784	9.36821	35.5172	80.2617	185.314	28.2485	14.49	311.712	155.474	436.887	1721.53	146.675	103.323	2247.94	71.2486	658.162	846.689	14.669	1643.49	626.485	4.94731	79.8333	232.139
ZJ-009	WDF 16W 3	2020-09-01 19:14:59	40.2762	126.506	200.31	607.357	191.435	358.997	616.539	306.51	2520.33	261.979	1344.63	479.275	3013.07	2590.72	2792.71	173.531	94.2023	397.56	1611.36	798.18	387.46	10.4118	19.3118	150.562	94.7379	23.6271	107.271	190.057	334.666	41.3168	51.5389	1011.34	541.556	1469.2	4700.94	530.998	303.602	5788.95	173.072	1512.65	3054.38	38.7307	4511.18	1512.81	11.3621	151.617	661.222
ZJ-010	WDF 16W 4	2020-09-01 19:39:48	14.239	31.5691	75.8852	184.395	76.0535	125.955	189.139	74.9365	720.596	77.7215	383.022	174.296	918.917	772.165	857.86	54.8136	38.5624	141.701	411.026	233.363	139.192	3.66036	7.08354	43.5969	23.2751	7.99557	41.1944	90.6828	168.94	23.2751	17.2459	320.894	183.477	481.111	1585.34	144.991	98.2269	1868.44	64.9592	588.382	839.037	14.1135	1463.53	594.809	5.07585	68.6165	198.78
ZJ-011	WDF 16W 5	2020-09-01 20:54:12	34.5225	88.2497	173.99	488.61	177.968	336.349	592.208	216.531	2352	265.04	1064.29	459.535	2726.91	2381.07	2654.99	172.919	89.3055	417.606	1609.83	805.066	452.19	10.1333	23.6271	198.168	78.1653	23.9944	95.2429	196.331	409.802	59.4503	50.8503	1081.74	525.489	1476.39	4274	493.965	325.332	4893.75	200.616	2000.04	2889.12	43.2296	4127.09	1791.93	15.6698	222.346	707.742
ZJ-012	WDF 16W 6	2020-09-01 21:19:02	18.868	30.5744	89.5657	156.392	84.5005	97.7066	162.513	97.018	1004.76	89.5504	482.03	327.474	1043.02	922.13	1149.53	105.067	105.649	198.168	635.82	405.823	221.887	13.1877	12.9123	79.7874	45.678	14.7164	50.988	93.2077	298.246	51.8756	23.2139	436.122	249.737	643.012	2662.64	230.609	173.378	3360.43	122.267	1180.13	1622.07	29.1666	2765.17	1080.97	10.6261	176.744	535.894
ZJ-013	WDF 16W 7	2020-09-01 21:43:51	38.899	78.8692	168.328	422.044	218.826	321.965	551.962	182.253	1894.45	239.485	1037.21	519.215	2402.5	2145.41	2674.88	153.637	148.939	458.158	1772.03	1045.32	491.058	17.9805	28.2332	249.737	122.038	30.2684	108.51	230.15	490.752	72.7329	48.5702	1012.87	446.834	1397.73	4540.26	539.72	364.353	5400.26	206.278	1868.44	2941.15	54.6147	4515.77	1782.74	14.8909	258.613	944.013
ZJ-014	WDF 16W 8	2020-09-01 22:08:39	30.9111	86.3521	155.627	370.015	158.381	287.687	467.951	193.118	1690.93	206.125	896.422	360.834	2113.28	1963.31	2238.76	158.84	103.124	392.204	1414.11	783.336	403.528	10.5526	20.8267	152.658	82.2817	19.1435	84.9902	191.588	401.385	51.6154	43.9948	916.162	490.905	1256.64	3790.44	484.019	312.631	4332.14	176.438	1824.06	2578.48	44.9894	3510.4	1586.87	11.9329	213.47	677.137
ZJ-015	WDF+sper 16W 1	2020-09-01 22:33:28	4.55556	12.4486	22.862	48.2948	19.9545	26.1979	42.4645	23.5506	268.559	22.3876	121.915	50.3912	267.641	227.242	288.3	22.5253	18.3018	59.3279	153.178	86.4134	57.461	1.59299	2.70855	16.0064	11.2168	3.05897	13.0362	25.999	65.3112	9.82269	6.06133	112.55	66.5354	160.983	744.774	39.052	29.3196	972.628	27.8047	275.751	273.456	5.25642	629.699	250.655	1.7705	37.0015	76.8493
ZJ-016	WDF+sper 16W 2	2020-09-01 23:23:05	11.3376	28.6922	45.4485	103.108	41.0261	60.904	85.1585	49.8862	470.859	39.0214	223.417	90.6522	485.855	392.51	496.72	42.1432	25.6776	79.2824	214.541	117.37	80.7208	2.81107	3.20282	23.0762	14.7118	4.01844	23.1527	47.4837	97.4006	14.718	10.8204	208.726	103.858	271.467	1105.76	68.892	54.3852	1356.72	43.9948	398.019	417.912	7.26105	906.675	399.396	3.07428	46.9328	106.031
ZJ-017	WDF+sper 16W 3	2020-09-01 23:47:54	18.4854	47.2236	83.0162	228.926	79.0834	158.381	268.559	93.8657	1083.42	121.104	512.788	206.737	1405.84	1186.86	1319.23	89.8258	50.5901	211.634	719.525	328.851	213.929	5.56247	11.5978	68.0809	36.4353	12.62	55.3033	130.27	226.783	35.0887	24.6524	518.143	270.09	671.016	2459.12	199.239	135.259	2962.57	108.174	1071.18	1275.62	21.3776	2290.79	945.696	8.28938	125.282	320.129
ZJ-018	WDF+sper 16W 4	2020-09-02 00:12:43	13.226	22.7089	70.4681	198.78	72.8553	150.393	238.566	70.514	739.571	86.0002	344.766	138.534	923.966	846.077	1016.39	67.7749	40.5364	160.217	522.581	290.289	163.89	3.76595	7.69411	59.1596	24.178	8.89077	46.4432	95.6255	177.203	24.1015	15.9146	330.382	182.1	511.869	1605.23	173.072	111.816	2026.05	73.8041	696.112	957.02	15.8381	1553.21	654.183	5.72927	76.3443	212.858
ZJ-019	WDF+sper 16W 6	2020-09-02 00:37:33	27.8506	69.9784	147.134	416.841	139.268	264.428	415.617	175.673	1715.41	192.506	824.5	311.406	1954.13	1710.82	2001.57	152.612	69.7336	360.681	1088.01	511.869	295.798	7.96649	19.679	119.987	50.8044	17.4296	83.6742	175.826	294.727	40.9036	42.3727	831.386	428.318	1066.74	3323.71	355.937	228.773	3863.89	161.442	1427.57	1934.24	33.6196	3051.32	1308.21	10.975	158.075	475.755
ZJ-020	WDF+sper 16W 7	2020-09-02 01:02:22	12.1074	29.4268	61.5621	127.899	55.1044	86.7194	139.697	61.9905	620.67	69.1215	297.634	173.072	814.4	676.984	821.44	51.998	45.2496	132.275	407.2	211.634	152.52	5.20439	6.44236	46.3207	24.1015	7.36511	42.0666	83.2916	159.911	24.3157	18.5773	349.969	186.232	497.944	1814.88	130.5	94.3554	2114.81	72.6105	752.272	846.842	15.0102	1631.25	636.891	5.29467	87.6835	207.961
ZJ-021	WDF+sper 16W 8	2020-09-02 02:16:47	36.7261	62.8322	205.819	463.973	203.218	275.139	501.77	162.054	1891.39	225.406	940.34	436.581	2200.5	1980.15	2414.74	161.748	132.459	413.627	1490.92	830.621	437.346	15.252	22.0203	196.637	115.733	26.4428	104.455	209.798	405.67	60.1542	45.7699	854.646	486.926	1287.71	3684.85	392.816	275.139	4629.01	164.349	1776.62	2449.93	47.6674	3928.16	1663.38	13.454	220.203	741.101
ZJ-022	WDF 24W 1	2020-09-02 02:41:37	32.7627	48.157	142.818	368.791	125.573	241.015	412.862	176.744	1689.4	191.435	923.048	308.346	1967.9	1770.5	1963.31	113.468	59.4656	268.253	1138.81	610.571	294.727	7.27023	16.0217	123.889	56.7571	15.6698	73.6511	153.484	299.929	31.3855	45.9535	924.119	451.731	1181.51	3651.18	381.033	235.659	4296.95	138.947	1375.24	2378.01	33.5737	3479.79	1296.74	9.66048	139.039	464.891
ZJ-023	WDF 24W 2	2020-09-02 03:06:27	103.629	108.541	655.407	1230.48	584.097	613.172	1145.85	297.787	2901.36	365.424	1534.84	1046.85	3842.46	3207.41	4070.47	367.414	366.342	765.432	2665.7	1661.85	940.799	38.9755	35.1958	337.574	212.246	40.8883	198.627	278.965	665.813	117.462	66.5201	1161.31	624.802	1548.62	5908.3	697.183	536.966	7573.22	294.727	2479.01	4094.96	94.0187	6595.39	2241.82	17.9652	319.67	1206.6
ZJ-024	WDF 24W 3	2020-09-02 03:31:16	10.9444	28.983	50.7585	112.168	54.5076	85.3881	125.848	53.3446	566.499	58.0119	274.833	146.705	697.336	603.226	804.301	46.2136	34.9816	104.271	356.702	223.57	122.956	3.67873	6.37044	39.0826	20.9951	6.28475	34.1246	66.8567	143.675	20.5819	16.0983	299.164	148.588	399.702	1678.69	123.231	78.9916	2049.01	52.304	556.247	762.066	12.2558	1520	542.934	3.9557	60.5827	183.171
ZJ-025	WDF 24W 4	2020-09-02 03:56:06	23.2751	60.2154	102.864	281.873	97.4006	191.282	358.997	172	1499.04	163.431	703.916	266.111	1519.54	1488.78	1533.31	87.5457	51.0798	228.008	903.155	465.809	199.239	5.09268	10.6597	94.9675	48.2489	12.04	65.051	115.81	231.221	25.2339	35.3335	765.279	410.108	1122.75	3095.7	345.99	221.428	3649.65	109	1113.11	2022.99	26.2285	2801.89	967.732	8.06443	108.128	389.143
ZJ-026	WDF 24W 5	2020-09-02 04:45:43	38.8225	50.5901	178.887	504.371	187.303	373.688	615.161	213.929	2123.99	243.31	1092.45	413.933	2708.55	2391.78	2615.2	138.717	79.7109	395.57	1591.46	781.959	364.965	7.69105	18.3783	158.228	64.0564	19.9851	83.5212	161.289	294.727	31.4008	53.5894	992.216	491.823	1273.63	4927.41	416.841	283.403	6535.71	164.961	1392.99	2801.89	32.3801	4696.34	1428.95	11.4478	163.278	541.403
ZJ-027	WDF 24W 6	2020-09-02 05:10:32	15.0255	50.1617	71.6158	197.709	69.198	112.152	209.339	116.1	1220.84	110.362	541.097	227.855	1117.39	1025.42	1101.48	72.9471	48.2948	157.157	661.375	330.994	146.506	4.17759	6.37809	64.5001	35.7467	8.30927	44.4385	81.0575	171.847	19.725	24.7442	493.2	278.047	717.076	2348.94	206.125	135.81	2818.73	73.6664	772.012	1462	19.4189	2304.56	727.788	5.20592	82.8326	296.869
ZJ-028	TH 24W 1	2020-09-02 05:35:22	14.1273	22.357	54.8289	123.752	44.4385	77.4308	139.115	71.7994	824.194	70.1927	413.78	112.489	791.906	688.155	777.062	61.5315	28.784	128.725	413.168	213.164	117.998	4.15923	8.05525	48.7079	22.0968	8.79742	29.1513	50.3912	96.2223	13.5779	19.6178	403.987	225.559	524.418	1856.2	121.165	103.567	2272.42	62.0823	635.208	815.012	13.3805	1697.05	584.25	6.23272	76.7269	196.178
ZJ-029	TH 24W 2	2020-09-02 06:00:12	7.79052	24.3769	38.0268	83.7966	28.0801	46.8257	74.355	46.535	483.713	44.3773	250.808	69.0603	461.83	377.513	424.645	42.6481	23.9944	93.6055	231.068	133.943	83.7048	2.68253	5.88688	30.9264	14.8909	6.03226	22.1428	34.2011	72.1208	12.1502	13.2749	208.573	135.045	308.805	1124.58	74.2325	64.9745	1326.88	46.5656	417.3	429.083	9.67885	899.941	385.777	4.09343	52.6866	116.284
ZJ-030	TH 24W 3	2020-09-02 06:25:01	10.8449	26.3509	42.9848	90.9429	30.8193	42.3115	82.3888	63.3218	565.734	43.3674	277.588	93.9116	506.054	387.154	475.909	38.8225	21.3776	67.7902	241.474	143.492	87.2244	3.22883	5.25795	24.0709	13.7784	6.21742	24.2239	33.7115	77.14	9.98031	17.4755	270.549	171.694	373.688	1374.78	82.9397	78.9763	1667.98	48.1264	459.994	526.56	10.1502	1066.43	436.887	4.79428	52.6866	119.191
ZJ-031	TH 24W 4	2020-09-02 07:39:27	7.65432	20.1687	37.2004	92.565	29.7481	44.9741	76.0688	40.919	475.602	41.5157	229.079	81.5778	493.353	423.421	517.99	39.9243	24.6677	83.3529	263.356	150.944	85.0514	2.98552	6.46685	34.1552	17.1694	7.84101	20.842	32.4414	74.9977	10.6291	9.4187	212.399	134.968	300.848	1027.87	78.3183	68.3411	1347.08	45.9994	417.912	523.193	9.67732	969.874	367.873	4.3046	54.1097	141.043
ZJ-032	TH 24W 5	2020-09-02 08:04:17	3.94958	12.7853	19.7709	49.9168	17.2153	23.3363	40.4293	24.8819	276.211	21.8673	114.585	39.0061	244.84	196.943	238.566	21.1787	11.9666	48.8304	146.751	79.7262	44.5916	1.73837	2.71008	15.6851	7.95425	2.83403	10.7347	19.7862	40.7812	6.73311	5.79507	95.2429	55.5941	130.867	608.122	42.1891	37.0474	796.649	23.8566	230.762	274.527	5.53645	556.859	189.904	1.9679	28.1719	71.7076
ZJ-033	TH 24W 6	2020-09-02 08:29:07	5.09727	17.1388	23.4129	54.477	22.7242	37.9809	58.2873	29.9776	305.591	27.1773	155.168	47.8969	291.819	239.638	278.353	26.7182	16.5573	53.1151	178.121	89.4127	57.8895	2.59684	4.22197	23.6883	15.2306	4.56015	15.4249	20.9492	50.7432	9.24885	7.51201	131.862	80.7055	152.061	702.386	54.8136	49.2129	975.077	28.3556	251.88	279.118	6.69332	647.144	238.413	2.87534	38.3175	100.446
ZJ-034	Caf 24W 1	2020-09-02 16:19:29	27.8812	90.7899	153.79	423.727	144.257	302.837	492.894	175.826	1727.66	213.929	835.059	332.065	1876.09	1733.78	1978.62	133.928	75.9617	367.567	1128.41	583.332	338.645	8.03536	25.5399	166.185	68.9991	21.8367	87.2856	168.328	319.364	41.9442	41.1791	800.016	462.595	1155.95	3043.67	364.965	238.566	3550.19	150.607	1482.97	1845.48	35.104	2861.57	1278.68	13.3071	161.442	466.574
ZJ-035	Caf 24W 2	2020-09-02 16:44:20	33.9716	79.4354	165.114	449.435	208.879	394.346	721.667	168.634	1894.45	249.278	1001.4	445.763	2690.18	2267.83	2576.95	157.157	101.838	453.567	1623.6	935.443	463.207	12.4058	30.1307	209.798	102.848	27.667	101.073	237.648	416.841	68.9379	42.5257	871.173	425.41	1099.49	3697.09	514.165	344.766	4407.13	182.559	1828.65	2916.66	52.7937	4018.44	1557.8	14.5741	219.132	740.336
ZJ-036	Caf 24W 3	2020-09-02 17:33:58	27.4221	60.8122	147.746	404.446	134.876	242.239	404.14	141.854	1479.45	179.652	737.276	265.652	1782.74	1645.02	1761.32	129.215	74.5692	324.107	1042.25	461.83	317.527	8.36283	19.8168	126.338	66.0304	23.6424	83.8425	173.072	314.161	42.2809	31.5079	589.759	337.574	732.532	2936.55	287.687	182.559	3377.27	122.573	1254.96	1635.84	29.4268	2804.95	1187.48	10.6949	163.584	413.933
ZJ-037	Caf 24W 4	2020-09-02 17:58:49	18.2712	52.7937	100.844	235.353	94.0034	138.075	241.627	112.168	1175.54	137.172	539.567	246.065	1311.27	1227.87	1371.57	79.4966	60.8734	224.182	800.628	388.072	207.961	6.51735	11.6391	84.5771	39.4346	11.8595	62.6638	139.605	289.677	33.1147	28.478	583.638	321.506	832.151	2555.52	261.367	181.794	3254.85	94.4013	970.486	1492.91	23.5047	2469.83	872.244	6.99937	103.629	359.762
ZJ-038	Caf 24W 5	2020-09-02 18:23:38	15.0944	46.535	78.961	179.805	62.8628	96.1305	175.826	99.4511	930.7	84.424	456.474	166.185	888.924	791.447	936.361	63.0617	37.0627	142.681	439.335	222.499	142.053	4.38417	8.62144	43.4592	23.4894	8.80813	48.7232	82.9856	170.317	20.1075	22.0815	386.389	219.591	541.097	1934.24	155.474	105.098	2436.16	71.5546	662.905	846.077	13.9636	1591.46	667.649	5.71549	75.0742	178.274
ZJ-039	Caf 24W 6	2020-09-02 18:48:28	27.6364	47.8051	124.838	369.403	117.569	239.944	426.175	150.623	1433.39	186.997	734.521	250.349	1843.95	1623.6	1663.38	111.081	54.4617	320.282	894.586	494.578	289.218	5.57471	17.705	105.235	48.7998	16.4502	78.6244	172.306	295.492	40.1691	36.925	696.571	343.236	899.023	2638.16	263.356	201.381	3236.48	136.575	1264.29	1554.74	25.4481	2483.6	1141.26	9.44319	153.331	405.67
ZJ-040	SCFAs 1	2020-09-02 19:13:18	19.22	45.7852	103.124	217.143	115.473	158.381	231.374	95.4418	1072.25	112.734	541.862	299.317	1127.34	979.362	1329.33	69.2592	56.1909	158.84	620.058	352.876	172.766	5.77058	9.08358	50.1005	29.5033	11.2887	59.4044	120.966	260.755	28.7075	23.4894	526.254	268.406	652.347	2306.09	235.047	138.794	2945.74	86.5205	816.237	1299.49	18.5161	2206.62	792.059	6.40258	83.0315	285.851
ZJ-041	SCFAs 2	2020-09-02 20:27:47	22.1275	41.7453	124.058	356.396	105.878	210.104	294.421	132.749	1205.84	143.216	656.631	261.52	1453.13	1307.75	1540.96	94.9522	57.9813	247.748	772.471	431.99	246.371	6.34596	13.3989	74.9824	43.1225	16.2972	78.2877	161.748	330.841	34.1705	33.7115	665.354	359.762	884.18	2658.05	244.075	161.442	2979.4	105.633	1035.06	1366.36	23.168	2307.62	986.554	8.55717	119.406	281.26
ZJ-042	SCFAs 3	2020-09-02 20:52:37	10.0017	29.3655	47.4072	128.174	49.8862	97.9974	170.317	54.1097	594.197	67.2699	323.342	118.258	723.044	638.421	801.24	45.0047	25.5246	124.823	426.328	224.641	115.718	2.9289	6.93357	40.1691	24.0097	6.86777	32.1047	74.4468	142.512	17.2459	10.9	246.983	130.653	351.499	1389.01	116.605	81.1952	1729.19	48.2336	420.819	689.073	10.9122	1282.35	457.852	3.33595	52.0439	147.899
ZJ-043	SCFAs 4	2020-09-02 21:17:28	58.9759	99.0685	270.09	645.307	270.09	448.517	839.496	305.744	3163.03	397.713	1671.04	657.243	3413.99	3450.72	3825.63	205.054	153.79	558.083	2563.17	1368.81	573.233	15.8228	34.3083	304.979	147.271	34.8898	141.273	305.285	602.307	76.0076	71.6311	1286.48	730.389	1799.58	6165.39	771.4	490.446	8006.28	234.588	2200.5	4699.41	70.6518	6547.95	2047.48	19.526	241.321	1044.55
ZJ-044	SCFAs 5	2020-09-02 21:42:19	11.0392	29.641	51.3859	126.169	43.6122	90.3155	137.202	57.3386	578.129	66.1987	312.325	109.887	717.382	664.589	725.493	50.1158	29.0901	130.286	413.168	203.524	119.635	3.36349	6.7071	42.541	22.3876	7.47069	34.1093	66.4895	133.147	18.363	14.2604	277.894	148.924	376.901	1410.59	100.048	71.3404	1726.12	55.0432	535.588	658.927	9.52888	1308.21	464.585	4.06588	60.246	162.207
ZJ-045	SCFAs 6	2020-09-02 22:07:09	32.2118	72.9777	171.235	426.175	189.751	257.082	434.286	131.403	1366.06	180.111	756.863	376.442	1700.11	1606.77	1873.03	132.765	95.3653	317.986	1126.42	624.955	336.503	10.6108	18.363	140.646	65.4489	21.4694	90.5297	159.758	363.282	50.1617	33.6349	596.798	344.613	816.084	3132.43	357.926	234.741	4055.17	126.261	1263.84	2094.92	35.41	3319.12	1140.96	11.0775	146.43	497.332
ZJ-046	Buty 1	2020-09-02 22:56:48	12.9888	36.1293	66.1375	172	78.0276	125.129	221.581	67.3158	734.521	86.6429	365.73	156.851	963.141	886.628	998.184	65.6631	41.3168	177.509	613.019	307.887	177.356	5.52727	11.0576	76.2525	38.3634	9.63447	42.5716	96.7426	200.922	29.0289	18.057	362.67	189.598	437.346	1724.59	183.783	133.56	2154.6	69.1215	747.987	1143.25	18.8833	1833.24	650.357	6.18375	80.2464	280.648
ZJ-047	Buty 2	2020-09-02 23:21:39	32.1812	101.532	171.235	437.193	154.709	271.314	489.069	210.869	2198.97	241.474	980.433	410.567	2547.87	2221.93	2322.92	136.284	80.6749	325.791	1260.16	653.265	337.574	6.68108	19.5566	124.256	70.208	21.1634	98.2422	200.616	401.538	46.7951	44.6528	823.123	480.805	1169.11	4162.29	408.424	262.897	5134	154.096	1407.22	2286.2	32.7321	3698.62	1156.87	11.5886	159.452	538.955
ZJ-048	Buty 3	2020-09-02 23:46:30	16.9093	40.5517	82.0368	212.246	92.4426	153.331	245.912	71.2026	762.066	95.4571	377.819	200.922	880.507	782.265	996.959	66.7037	48.7844	176.591	580.119	298.858	179.346	6.31994	10.877	66.8567	36.0681	11.7324	44.1631	84.0262	181.182	27.0396	15.7004	302.99	164.043	454.332	1726.12	156.239	118.227	2198.97	72.029	753.802	942.942	17.9346	1707.76	635.514	6.43624	97.4618	256.164
ZJ-049	Buty 4	2020-09-03 00:11:21	18.7456	48.9987	95.5796	287.228	90.392	207.502	368.944	124.716	1318.62	145.374	601.542	215.153	1589.93	1481.74	1521.22	92.9322	47.6521	246.83	860.767	414.239	232.445	4.40866	13.2811	92.871	42.8165	13.0852	55.3186	128.067	238.26	26.3509	29.2278	535.588	294.574	774.92	2534.1	230.609	151.74	2795.77	100.844	955.337	1413.8	20.7502	2330.57	931.312	7.63137	104.73	343.236
ZJ-050	Buty 5	2020-09-03 00:36:11	32.2424	43.1225	144.211	394.805	125.374	220.509	326.403	158.534	1606.77	158.84	777.215	282.179	1628.19	1474.25	1759.79	109.52	60.7357	237.036	780.429	446.834	248.207	6.28169	12.8863	71.677	42.3421	15.9452	80.5525	134.264	255.399	28.4168	34.8898	614.396	359.762	985.33	3133.96	247.442	155.168	3819.51	101.961	1084.49	1615.95	21.1787	2694.77	984.87	7.91447	114.616	343.542
ZJ-051	Prop 1	2020-09-03 01:50:41	44.056	55.2727	193.73	438.723	175.061	306.204	491.976	229.385	2355.06	251.88	1118.31	493.2	2625.91	2378.01	2625.91	179.193	109.474	422.962	1353.05	741.254	441.937	12.8526	26.5958	165.879	77.0482	23.7954	127.026	317.068	648.827	80.9963	51.7837	1043.02	556.706	1383.35	5378.84	436.887	308.499	6552.54	220.203	2102.57	2757.51	44.5456	4694.81	1885.27	15.9146	255.399	636.279
ZJ-052	Prop 2	2020-09-03 02:15:31	22.4947	31.1406	83.766	241.321	92.9016	176.285	269.018	99.1604	1240.88	132.413	640.105	233.67	1426.81	1323.21	1534.84	106.643	64.1788	288.3	1005.38	463.973	274.527	8.13635	15.7463	119.39	58.3026	14.8159	67.071	178.733	328.086	50.4524	32.3801	645.767	327.933	841.333	3060.5	260.908	182.712	3746.06	146.307	1330.1	1693.99	30.8346	2860.04	1101.63	11.0423	154.096	394.193
ZJ-053	Prop 3	2020-09-03 02:40:22	42.9083	92.7945	186.844	576.446	216.531	428.165	675.147	226.324	2315.27	308.04	1214.26	466.88	2879.94	2820.26	3002.36	179.499	103.231	564.816	1986.27	1062	552.421	11.809	33.8186	193.271	99.0073	35.8079	122.879	289.677	584.709	76.1148	51.1257	998.949	489.528	1317.55	5043.71	522.122	316.762	6052.15	199.698	1915.88	3109.47	46.7798	4961.08	1837.83	14.3798	220.05	704.681
ZJ-054	Prop 4	2020-09-03 03:05:11	49.9474	80.5219	244.228	606.745	278.659	462.442	863.981	220.05	2498.9	335.584	1195.43	693.357	3955.7	3805.74	3954.17	234.894	171.082	630.158	2875.34	1529.64	654.489	18.4395	43.0154	319.058	158.381	42.7093	121.119	303.602	691.215	83.965	61.0724	1144.48	620.976	1770.5	6526.53	862.297	474.837	7534.96	251.88	2650.4	5029.94	73.6511	6783.61	2342.82	21.347	286.157	1311.73
ZJ-055	Prop 5	2020-09-03 03:30:02	70.1162	117.569	290.289	811.799	344.307	585.628	1010.43	353.029	3473.67	468.563	1681.75	711.108	4662.68	4150.04	4437.73	232.751	178.887	802.158	3320.65	1703.17	776.45	19.8168	53.2681	437.193	186.844	47.4531	173.837	403.068	759.77	107.959	66.3211	1413.04	806.443	2082.67	7684.93	992.216	591.443	9539.59	308.805	2942.68	5466.06	84.0415	7533.43	2684.06	22.2958	342.777	1426.81
ZJ-056	Sper 24W 1	2020-09-03 04:19:42	55.0279	130.576	296.716	670.251	314.314	540.332	914.479	277.894	2991.64	400.62	1588.4	783.336	3664.95	3790.44	4298.48	255.858	167.257	710.955	2685.59	1427.57	660.916	17.552	40.1385	264.428	144.242	42.4339	158.075	334.666	760.076	85.281	62.0976	1476.69	754.874	1957.19	6625.99	730.543	539.72	8581.66	281.26	2645.81	4780.51	75.3496	7034.57	2616.73	21.3011	328.698	1153.2
ZJ-057	Sper 24W 2	2020-09-03 04:44:32	40.567	82.2205	167.104	442.243	186.232	283.25	490.752	195.872	2039.83	239.331	1038.74	463.82	2544.81	2214.28	2618.26	130.944	94.0034	348.132	1453.74	853.269	377.36	10.5832	22.5559	179.193	84.3016	23.8872	99.191	194.648	409.343	45.5097	49.4578	942.789	540.638	1195.59	4950.37	562.368	324.567	5859.34	168.022	1729.19	3202.82	46.4279	4775.92	1551.68	12.7837	178.58	688.614
ZJ-058	Sper 24W 3	2020-09-03 05:09:23	54.2934	91.0041	275.751	743.703	307.887	541.862	1009.81	215.919	2719.26	389.143	1306.38	609.806	3851.65	3429.3	3735.35	206.737	154.862	675.606	2648.87	1395.44	680.044	16.037	42.0666	285.392	142.084	41.9595	126.552	270.243	547.983	72.8094	54.5841	1019.3	503.147	1464.6	5750.69	629.546	363.588	7199.84	211.328	2241.82	3954.17	60.0624	6108.77	2205.09	20.7196	286.463	1015.78
ZJ-059	Sper 24W 4	2020-09-03 05:34:13	62.2966	86.1838	303.755	824.041	336.656	557.777	1014.1	362.823	4038.34	424.645	1873.03	811.646	4485.17	4082.71	4546.38	216.531	153.178	631.229	3048.26	1615.95	704.069	13.9574	34.6449	271.62	119.482	37.9809	133.545	251.42	508.35	52.5795	78.9457	1645.02	815.931	2255.59	8402.62	975.077	567.877	10890.8	285.545	2569.29	5862.4	63.9646	8642.87	2397.91	18.2865	281.413	1192.53
ZJ-060	Sper 24W 5	2020-09-03 05:59:05	59.5574	106.888	337.421	874.386	366.189	652.041	1115.71	296.563	3158.44	438.723	1626.66	812.87	4812.64	4590.76	4736.13	235.506	147.164	670.404	3104.88	1747.55	679.891	13.7815	33.3442	355.937	147.822	39.251	143.446	285.698	609.04	75.4874	65.0051	1440.43	787.009	2188.26	8249.59	931.618	531.763	9652.83	256.011	2633.56	5560.94	78.3642	8393.43	2463.71	20.1381	261.214	1279.14
ZJ-061	Sper 24W 6	2020-09-03 07:13:35	53.2375	96.0233	245.759	654.948	348.132	513.247	1007.37	238.413	2667.23	367.873	1388.4	701.774	3629.76	3519.58	4186.77	200.616	156.086	713.71	3010.01	1488.78	692.286	16.4349	40.919	395.723	175.214	43.6887	145.649	295.645	719.831	86.7806	48.1417	1099.64	514.777	1599.11	7095.78	726.258	417.147	9080.52	212.246	2385.66	5048.3	71.6464	8405.68	2159.19	17.552	313.855	1343.1
[truncated: 734 more columns]

## Sheet: Sper-16 week
For lipids quantified with internal standards of the same class, their concentrations are expressed in uM.
For other lipids (PG, LPG, PI, LPI, PS, LPS, DAG, MAG) which do not have IS within the same class, their area ratios are provided instead.
			Cholesterol Esters																					Triacylglycerols
Sample Code	Sample name	Acquisition Date	CE(24:0)+H (uM)	CE(22:6)+H (uM)	CE(20:0)+H (uM)	CE(20:1)+H (uM)	CE(22:5)+H (uM)	CE(14:0)+H (uM)	CE(16:0)+H (uM)	CE(16:1)+H (uM)	CE(18:0)+H (uM)	CE(18:1)+H (uM)	CE(18:2)+H (uM)	CE(18:3)+H (uM)	CE(20:2)+H (uM)	CE(20:3)+H (uM)	CE(20:4)+H (uM)	CE(20:5)+H (uM)	CE(22:0)+H (uM)	CE(22:1)+H (uM)	CE(22:2)+H (uM)	CE(22:4)+H (uM)	CE(24:1)+H (uM)	TAG(40:0_FA14:0)+NH4 (uM)	TAG(40:0_FA16:0)+NH4 (uM)	TAG(42:0_FA14:0)+NH4 (uM)	TAG(42:0_FA16:0)+NH4 (uM)	TAG(42:1_FA14:0)+NH4 (uM)	TAG(42:1_FA16:0)+NH4 (uM)	TAG(42:1_FA16:1)+NH4 (uM)	TAG(42:1_FA18:1)+NH4 (uM)	TAG(42:2_FA18:2)+NH4 (uM)	TAG(44:0_FA14:0)+NH4 (uM)	TAG(44:0_FA16:0)+NH4 (uM)	TAG(44:0_FA18:0)+NH4 (uM)	TAG(44:1_FA14:0)+NH4 (uM)	TAG(44:1_FA16:0)+NH4 (uM)	TAG(44:1_FA16:1)+NH4 (uM)	TAG(44:1_FA18:1)+NH4 (uM)	TAG(44:2_FA14:0)+NH4 (uM)	TAG(44:2_FA16:0)+NH4 (uM)	TAG(44:2_FA16:1)+NH4 (uM)	TAG(44:2_FA18:1)+NH4 (uM)	TAG(44:2_FA18:2)+NH4 (uM)	TAG(44:3_FA18:2)+NH4 (uM)	TAG(45:0_FA14:0)+NH4 (uM)	TAG(45:0_FA16:0)+NH4 (uM)	TAG(45:1_FA16:0)+NH4 (uM)	TAG(45:1_FA18:1)+NH4 (uM)
ZJ-001	NCD 1	2020-09-01 15:31:42	4.36173	6.80993	8.24195	8.87979	4.91203	2.40442	6.78804	3.85208	7.25079	14.4985	8.35138	2.40442	1.4758	2.40755	7.39149	4.99332	3.99903	22.484	11.4687	0	0.984907	0.0030605	0.0336656	0.0153025	0.130071	0.0107118	0.229538	0.0367261	0.237189	0.0642706	0.0153025	0	0	0	1.062	0	0.768187	0.00459076	0.376442	0.146904	0.30146	0.353488	0.0719219	0.0107118	0.0749824	0.157616	0.104057
ZJ-002	NCD 2	2020-09-01 15:56:30	5.01208	8.50459	3.63321	10.1023	0.50965	5.09963	10.7933	2.60766	5.07461	8.56712	9.23936	3.10793	1.57272	0.51903	0	2.53262	1.00679	27.568	17.103	5.0496	0.50027	0.0260143	0.0489681	0.0107118	0.457545	0.0535588	0.296869	0.0734521	0.198933	0.0642706	0.024484	0.162207	0.0397866	0.0214235	1.19054	0.0474378	0.948757	0	0.625873	0.1821	0.355019	0.416229	0.125481	0.0153025	0.185161	0.12089	0.142313
ZJ-003	NCD 3	2020-09-01 16:21:19	4.53682	3.34868	7.21014	9.66146	0.55655	1.74469	7.88238	4.62124	2.48259	13.8637	4.66189	5.66556	5.29036	3.37682	2.90157	0.584691	0	17.3	17.9785	2.24184	1.17251	0.00612101	0.0719219	0.0030605	0.191282	0.0153025	0.30605	0.0964059	0.290748	0.0902849	0.0198933	0	0	0.0275445	1.55933	0.024484	1.1278	0.0168328	0.795731	0.185161	0	0.552421	0.117829	0.0214235	0.201993	0.235659	0.133132
ZJ-004	NCD 4	2020-09-01 16:46:08	9.45198	6.40033	6.87871	16.5277	3.22987	3.35806	8.88605	7.33208	3.22049	18.9227	9.90222	2.4951	5.01521	1.86663	6.98815	2.49822	5.69682	20.4704	14.8799	0	1.88227	0.0229538	0.0918151	0.0107118	0.454485	0.0382563	0.602919	0.211175	0.350428	0.0673311	0.0137723	0.246371	0.0153025	0.0351958	2.43004	0.11936	1.61748	0.012242	0.703916	0.316762	0.465197	0.527937	0.191282	0.00918151	0.280036	0.30299	0.0658009
ZJ-005	NCD 5	2020-09-01 17:10:57	3.50502	3.53941	4.28669	6.55979	1.16313	3.14232	3.86146	4.81197	3.53941	4.79321	7.2633	2.37003	2.3669	0.806685	1.62588	0	2.31062	16.5683	13.5636	0.875473	0.393963	0.0153025	0.0214235	0.0107118	0.0933454	0.030605	0.276976	0.149965	0.203524	0.0811034	0.0168328	0	0.00612101	0.0413168	1.17523	0.0596798	0.898258	0.00459076	0.42388	0.284627	0.335125	0.275445	0.0887546	0.00459076	0.136192	0.0673311	0
ZJ-006	NCD 6	2020-09-01 18:00:33	7.98243	6.5848	7.16011	15.2958	0.744152	3.68011	4.93704	2.15741	6.49726	14.0951	8.79225	2.85154	7.39462	0.747278	1.4289	7.15699	2.85154	16.512	19.8138	2.88281	5.07149	0.012242	0.0550891	0	0.356549	0.0688614	0.679432	0.153025	0.298399	0.139253	0.0214235	0	0	0	2.3673	0.0658009	1.75673	0.00918151	0.913561	0.48203	0.537119	0.596798	0.145374	0.0030605	0.342777	0.18057	0.194342
ZJ-007	WDF 16W 1	2020-09-01 18:25:22	30.2101	10.6151	39.3963	294.722	13.1039	6.56604	18.8133	92.8001	26.9552	127.944	32.924	30.6322	65.0038	5.58739	5.68744	2.46383	26.211	342.06	102.43	23.4314	26.1516	0.266264	0.24331	0.208114	2.60908	0.780429	3.85318	1.85467	2.09645	0.269324	0.835518	1.70776	0	2.04136	12.4379	1.51189	8.5281	0.671781	1.90363	3.76748	4.76368	0.999255	0.433061	0.264734	2.04442	1.72919	1.19819
ZJ-008	WDF 16W 2	2020-09-01 18:50:11	73.4146	43.6798	58.7817	565.305	17.9034	15.8429	23.0343	130.633	60.2825	224.59	87.2659	39.5526	151.676	16.2056	8.80475	16.0086	74.165	617.208	263.517	33.7682	49.1203	0.42541	0.7284	0.342777	2.35659	1.20125	4.62136	2.02299	2.2663	0.353488	0.954878	2.27702	0	2.09951	13.8748	1.24869	9.40187	0.66719	2.34588	4.93353	5.81955	1.2242	0.460606	0.309111	2.10563	2.31221	1.39712
ZJ-009	WDF 16W 3	2020-09-01 19:14:59	71.8513	45.2432	67.9429	496.518	14.3234	8.49834	11.772	86.4529	30.0725	271.991	48.62	21.0676	102.805	14.8768	19.4761	6.52227	46.3062	521.844	166.09	26.5237	42.8044	0.881425	1.7047	0.42694	8.50667	2.90595	14.1854	5.75375	6.21436	0.400926	2.51114	4.95802	0	5.36507	40.2762	5.33752	26.7029	2.37036	6.69638	15.2597	18.8221	2.72538	2.02758	0.841639	5.63439	2.54022	4.61218
ZJ-010	WDF 16W 4	2020-09-01 19:39:48	62.1898	15.796	73.9774	453.995	9.02362	6.91311	36.8011	101.617	42.3041	201.296	59.1257	39.7402	126.944	18.1629	13.5948	10.1836	50.965	549.046	211.114	27.3022	31.2981	0.278506	0.766656	0.191282	3.2931	1.0421	4.42396	2.14694	2.12093	0.220356	0.973241	2.22193	0	1.95872	14.239	1.54249	9.8686	1.03292	2.71773	4.49435	5.17225	1.07883	0.42541	0.273915	1.85161	1.70317	1.33285
ZJ-011	WDF 16W 5	2020-09-01 20:54:12	39.5526	27.8682	27.79	391.149	9.81155	12.0534	14.2202	64.6599	38.4895	151.238	42.7731	27.4336	115.906	11.8158	14.2858	8.49834	47.8071	350.814	124.067	17.869	22.7748	0.5463	1.55933	0.36573	5.73386	1.45527	11.1586	4.92435	4.42549	0.517225	1.25328	4.35663	0.0474378	2.81566	34.5225	3.16303	22.6171	1.39406	5.34823	13.4356	15.8075	2.47136	1.19819	0.24331	5.362	4.11944	2.80036
ZJ-012	WDF 16W 6	2020-09-01 21:19:02	60.5952	33.4243	95.2702	484.637	26.7394	5.93133	24.4038	117.438	38.3332	265.331	86.1402	52.9661	114.499	23.15	21.4553	10.0492	60.0324	621.586	256.951	23.1625	49.8081	0.24025	0.420819	0.266264	3.49663	1.60217	5.19215	1.8715	3.22424	0.566193	1.06046	2.42392	0.344307	3.57926	18.868	1.78427	13.4111	1.68481	3.51958	7.82724	12.04	1.62513	1.23338	0.275445	2.09186	2.05819	2.88453
ZJ-013	WDF 16W 7	2020-09-01 21:43:51	73.5084	42.3979	72.2578	572.497	9.06114	25.1792	30.3601	96.3332	37.5828	261.391	24.4851	46.7127	136.699	19.5324	20.9019	7.69478	42.8044	570.621	188.696	54.4044	40.6469	0.860002	1.2242	0.413168	6.51275	3.59303	12.418	5.09421	6.37503	0.818685	1.61136	4.92435	0	5.25336	38.899	5.32834	25.188	3.06816	7.20137	18.1029	19.2659	3.56549	2.01381	0.711567	3.68791	4.51424	5.49667
ZJ-014	WDF 16W 8	2020-09-01 22:08:39	86.1715	49.9957	60.5639	742.901	20.7581	13.9231	23.1437	133.322	18.9696	237.409	72.8206	38.5833	158.961	20.533	8.14815	19.2479	57.7812	658.793	233.157	27.4461	45.1806	0.489681	1.2089	0.307581	5.14318	2.06431	8.56023	4.23574	4.66115	0.374912	1.67257	3.55631	0.0673311	3.74759	30.9111	3.64506	20.6125	1.50424	5.362	12.724	14.4976	2.90289	1.63737	0.280036	3.57314	3.19976	3.60527
ZJ-015	WDF+sper 16W 1	2020-09-01 22:33:28	24.3006	10.7683	32.5176	143.14	10.6339	12.538	0	44.2114	20.633	100.023	27.7306	28.1621	60.4701	2.97661	8.94233	3.49876	34.4874	258.671	113.561	12.5537	11.3718	0.0321353	0.197403	0.0596798	0.977831	0.220356	1.42007	0.494272	0.234129	0.0979362	0.374912	0.618222	0.0535588	0.627404	4.55556	0.498862	3.54866	0.237189	0.801852	1.30071	1.88986	0.428471	0.286157	0.12242	0.751354	0.748293	0.558542
ZJ-016	WDF+sper 16W 2	2020-09-01 23:23:05	19.5355	17.1749	44.2739	210.395	0.828572	0	0	39.4588	13.2759	169.248	34.5812	26.0953	63.0028	9.96475	5.24346	4.32421	27.8932	342.06	102.555	13.8137	11.6938	0.336656	0.529467	0.530998	2.04748	1.09107	2.97022	1.29459	1.58381	0.24484	1.74602	2.93655	0	2.94727	11.3376	1.63278	6.67037	0.991604	2.25406	3.84399	3.63282	1.07883	0.622813	0.437652	1.5379	1.18289	0.560072
ZJ-017	WDF+sper 16W 3	2020-09-01 23:47:54	13.5323	9.56141	18.8571	126.318	4.15224	5.41855	14.7361	28.9312	10.8058	71.7887	11.4562	27.9964	34.0184	4.11472	2.28874	2.32	17.2124	148.049	49.7143	3.18609	12.7475	0.171388	0.879895	0.203524	3.60987	0.78502	5.68489	2.40403	2.50655	0.218826	0.957938	2.11787	0	2.1699	18.4854	1.45221	12.3614	0.746763	3.22271	4.9825	6.58927	1.39253	0.575375	0.30605	2.53563	2.35659	0.530998
ZJ-018	WDF+sper 16W 4	2020-09-02 00:12:43	18.6351	7.01316	21.002	132.29	8.9861	4.17413	20.2453	32.3612	14.2483	70.9758	16.0649	14.6642	41.9601	5.26847	7.71041	3.47375	18.904	159.273	66.2858	4.79009	11.156	0.330535	0.373382	0.198933	2.70396	0.918151	4.28624	1.46445	2.02911	0.287687	0.915091	2.23723	0	2.13776	13.226	1.68175	8.51739	0.759005	2.56164	4.56168	4.704	0.979362	0.501923	0.351958	2.12093	1.88068	1.39712
ZJ-019	WDF+sper 16W 6	2020-09-02 00:37:33	29.3471	13.9951	19.8138	245.633	5.77499	13.229	29.616	55.7176	13.8075	82.7634	37.489	27.5086	74.634	13.4948	8.47332	3.74265	0	265.268	114.781	13.1884	14.0294	0.322883	1.11708	0.411638	5.41097	1.67563	8.46536	3.51652	3.59456	0.60598	1.24256	4.47905	0.270855	3.04979	27.8506	2.73456	20.9492	1.03598	5.14471	9.26415	9.18458	2.06737	0.882956	0.495802	4.32143	3.66036	3.10182
ZJ-020	WDF+sper 16W 7	2020-09-02 01:02:22	30.0443	16.9685	40.4593	203.672	10.5713	8.08249	0	50.496	23.7941	108.621	22.9749	20.5705	64.2847	8.86103	5.53111	8.03246	17.9065	287.186	96.7085	17.7815	25.1573	0.195872	0.589147	0.272385	2.26936	1.11402	3.63588	1.34509	1.99545	0.270855	0.694735	1.57157	0	1.54555	12.1074	1.06659	9.15856	0.777368	1.7705	3.2931	4.1225	1.10943	0.440713	0.267794	2.13929	1.5073	1.26705
ZJ-021	WDF+sper 16W 8	2020-09-02 02:16:47	28.2778	9.44572	30.4227	296.129	8.41704	14.314	8.36389	61.4081	12.2597	103.243	26.0359	12.0784	66.317	6.65046	10.4244	2.77025	32.455	348.313	86.5154	17.3594	21.9118	0.872244	1.74143	1.48588	6.12713	5.08656	10.874	5.98329	6.0445	1.48588	5.08503	7.17688	0.0397866	10.6628	36.7261	6.89532	26.3969	3.09723	7.60535	19.725	18.7303	4.07812	3.15538	1.62819	5.07585	3.98478	4.20819
[truncated: 485 more columns]
