# Supplementary material for: Spermidine-mediated hypusination of translation factor EIF5A improves mitochondrial fatty acid oxidation and prevents non-alcoholic steatohepatitis progression
Source: Nat Commun. 2022 Sep 3;13:5202. doi: 10.1038/s41467-022-32788-x (PMC9440896; doi:10.1038/s41467-022-32788-x)
Supplement: Supplementary file 13 — Source Data [file 41467_2022_32788_MOESM13_ESM.xlsx]

## Sheet: Fig.1
Fig. 1b
	Arg1 (log2 signal)				ODC1 (log2 signal)				SRM (log2 signal)				SMS (log2 signal)				SAT1 (log2 signal)				DHPS (log2 signal)				DOHH (log2 signal)
	control	steatosis	NASH		control	steatosis	NASH		control	steatosis	NASH		control	steatosis	NASH		control	steatosis	NASH		control	steatosis	NASH		control	steatosis	NASH
	9.92475	9.82241	10.3227		8.67734	8.17264	8.29859		7.54032	7.45941	7.08598		7.22188	7.23698	7.27821		9.03177	9.04119	10.3525		6.27982	5.9668	6.13852		6.82393	6.73399	6.47311
	9.79166	9.31509	9.77957		8.30332	8.46521	8.33604		7.55145	7.48359	7.18963		7.50301	7.16663	7.21373		8.90971	9.03701	9.61162		6.2358	6.07456	6.29734		6.92023	6.65632	6.67369
	9.95418	9.28858	10.1602		8.02091	8.52564	8.58099		7.482	7.65124	7.15543		7.34744	7.23539	7.43379		9.25122	8.99836	10.0109		6.23652	6.10016	6.1378		6.84192	6.6938	6.55142
	9.73167	9.28858	10.1602		7.3882	8.52564	8.58099		7.45902	7.65124	7.15543		7.31743	7.23539	7.43379		9.95686	8.99836	10.0109		6.03389	6.10016	6.1378		6.90976	6.6938	6.55142
	9.95418	8.86653	9.77222		8.02091	9.09942	8.82668		7.482	7.95526	7.09257		7.34744	7.10179	7.36502		9.25122	8.82916	10.1943		6.23652	6.09706	5.95216		6.84192	6.72208	6.64211
	10.4804	8.76234	10.1602		7.9356	8.61095	8.58099		7.4894	7.64384	7.15543		7.21544	7.36739	7.43379		8.9802	9.26938	10.0109		6.26011	6.07657	6.1378		6.78223	6.75348	6.55142
	10.3762	9.28858	10.5408		7.44713	8.52564	8.82595		7.17798	7.65124	7.12123		7.48104	7.23539	7.65384		9.42042	8.99836	10.4103		6.23962	6.10016	5.97826		6.81363	6.6938	6.42914
	9.70286	9.67653	10.4602		8.12931	8.27995	9.28769		7.58057	7.7141	7.33679		7.39061	7.30416	7.55113		9.03013	8.81504	9.36418		6.39322	6.2858	6.34211		6.74858	6.60311	6.41027
	9.45582	9.28858	10.1631		8.03117	8.52564	7.985		7.47234	7.65124	7.26476		7.41611	7.23539	7.62811		9.45832	8.99836	10.1917		6.37354	6.10016	6.12009		6.93736	6.6938	6.60688
	10.2055	9.28858	10.1602		7.91252	8.52564	8.58099		7.38343	7.65124	7.15543		7.30427	7.23539	7.43379		9.47231	8.99836	10.0109		6.07981	6.10016	6.1378		6.93525	6.6938	6.55142
	9.95418		10.2523		8.02091		8.43161		7.482		7.21645		7.34744		7.60262		9.25122		10.0087		6.23652		6.06185		6.84192		6.54778
	9.95418		10.0681		8.02091		8.73038		7.482		7.09441		7.34744		7.26495		9.25122		10.0132		6.23652		6.21376		6.84192		6.55505
	10.0222		10.1602		8.3291		8.58099		7.493		7.15543		7.23793		7.43379		9.03272		10.0109		6.33517		6.1378		6.66821		6.55142
	10.3846		10.0826		7.70247		8.50701		7.48066		6.99706		7.38828		7.34645		9.26263		9.95207		6.00084		6.13612		6.92018		6.62472
	9.73525		10.1602		7.65774		8.58099		7.16855		7.15543		7.32672		7.43379		9.35061		10.0109		6.11024		6.1378		6.86343		6.55142
	10.1731		10.1602		8.38409		8.58099		7.79545		7.15543		7.36816		7.43379		9.15184		10.0109		6.3628		6.1378		6.8204		6.55142
	9.95418				8.02091				7.482				7.34744				9.25122				6.23652				6.84192
	9.95418				8.02091				7.482				7.34744				9.25122				6.23652				6.84192
	9.42036				8.37391				7.67383				7.34585				9.20839				6.36987				6.80172
Fig.1C
	Arg1 (log2 signal)				ODC1 (log2 signal)				SRM (log2 signal)				SMS (log2 signal)				SAT1 (log2 signal)				DHPS (log2 signal)				DOHH (log2 signal)
	control	steatosis	NASH		control	steatosis	NASH		control	steatosis	NASH		control	steatosis	NASH		control	steatosis	NASH		control	steatosis	NASH		control	steatosis	NASH
	10.238	10.2182	10.477		8.08252	6.9338	7.3501		7.53745	6.79965	6.81565		7.13564	7.13372	7.01568		11.1272	10.8034	10.7437		7.99134	7.47464	7.73561		6.20014	6.13595	6.34243
	10.3143	10.0973	10.3231		7.66779	7.94551	7.58815		7.24659	7.29147	6.98634		7.47281	7.53839	7.19345		10.7372	10.8149	10.5085		7.41101	7.91672	7.66127		5.98905	6.06945	6.33973
	10.548	10.1928	10.3978		8.71258	7.41877	7.92074		7.50233	7.61015	7.35007		7.38926	7.10558	7.09313		10.8398	10.6736	10.8592		7.67086	8.0362	7.70777		6.46915	6.06194	5.8363
	10.3518	10.3476	10.2171		7.03263	7.23649	7.96024		7.05974	7.34163	7.61998		7.36468	6.97185	6.96388		10.5946	10.9868	10.6699		7.78714	7.98448	7.7225		6.30349	6.40724	5.84466
	10.3316	10.1243	10.037		8.24659	7.30324	8.18038		7.84242	7.68792	7.8686		7.2821	6.93645	7.10085		10.2411	10.451	10.7031		7.58398	7.67981	7.42019		6.6478	6.63933	6.17123
	10.4782	10.326	10.2934		8.12654	7.16773	8.13205		7.68746	7.67431	7.06493		7.29605	7.14174	7.45608		11.0781	10.4754	10.7316		8.03143	7.38294	7.39606		6.2972	6.36793	5.84542
	11.0178	10.6989	10.3778		8.42813	7.44439	8.58499		7.16357	7.90138	7.30878		7.26964	6.98931	7.28152		11.1744	10.5841	10.6632		7.49102	8.0093	7.38514		6.21556	6.18684	6.04523
	10.5725	10.1622	9.75431		7.35017	7.38504	7.64216		7.41375	6.96705	7.8172		7.28913	6.70186	7.07888		10.842	10.8522	10.3146		7.76591	7.75274	7.53818		6.33935	6.06944	6.28054
	10.2282	9.68236	10.3629		8.04675	7.80881	7.65744		7.32834	7.72131	7.0474		7.21758	7.18873	7.27133		10.367	10.5862	11.2055		7.3657	7.78647	7.63327		5.76424	5.92258	5.9541
	9.97412		9.85021		7.60114		7.69147		7.07829		7.26604		7.18603		7.12044		10.6733		10.2747		7.53441		7.79322		6.43201		5.92403
	10.3015		10.4329		7.5947		7.98033		6.93155		7.24749		7.24284		7.30138		10.5747		10.4698		7.64784		7.40601		5.7993		5.78721
			9.96282				7.28335				6.8377				7.00192		10.514		10.1118		7.4081		7.13234		5.86406		6.00477
			9.88442				7.37518				7.36999				6.84391				10.2684				8.02919				6.22873
			9.87418				7.61023				7.59602				7.25496				10.8264				7.47561				6.0161
			10.0281				7.76548				7.71194				7.05202				10.864				7.51665				5.92242
			9.72683				7.60389				7.79026				7.14811				10.6444				7.48194				6.13028
			9.90239				7.98534				7.84693				7.30764				10.5341				7.80797				5.84391
Fig. 1d
Arg1			ODC1			Srm			Sms			Sat1			Dhps			Dohh
NCD	WDF		NCD	WDF		NCD	WDF		NCD	WDF		NCD	WDF		NCD	WDF		NCD	WDF
1	1.1		1	1.4		1	1.01		1	1.01		1	0.87		1	0.91		1	0.95
1.28	1.19		1.13	0.91		1.01	0.84		0.76	0.97		1	0.89		1.28	0.86		1.05	0.8
1.16	0.61		1.01	0.72		0.9	0.49		0.79	0.78		1.28	0.68		1.12	0.58		1.31	0.43
1.67	0.86		0.87	0.87		1	0.71		0.81	0.91		0.86	0.72		1.04	0.76		0.81	0.57
1.1	0.78		1.09	0.84		1.4	1.01		0.96	0.96		0.75	0.98		1.45	0.96		1.18	0.77
1.06	0.67		1.14	0.81		1.55	0.9		0.8	1		0.73	1.34		0.99	0.85		1	0.8
1.08	0.95		1.04	1.09		1.45	0.92		0.77	0.91		0.81	0.74		1.36	0.86		1.53	0.76
0.79	0.5		0.91	0.74		1.07	0.66		0.77	0.7		0.61	0.69		0.81	0.73		1.08	0.79
Fig. 1e
Dhps			Dohh			Eif5a			Eif5aH			Eif5aH/Eif5a
NCD	WDF		NCD	WDF		NCD	WDF		NCD	WDF		NCD	WDF
0.911853	0.703237		0.658089	0.794225		1.08546	1.36309		0.953349	0.874016		1.16909	0.641202
1.10313	0.43382		0.87017	0.594854		0.815463	0.942157		1	0.738158		1	0.783477
0.674292	0.881015		1	0.7585		1	1.71937		0.63373	0.950228		0.879501	0.552661
0.882102	0.411759		1.63412	0.49482		0.720556	0.883504		1.21404	0.784121		0.807863	0.887513
1.51223	0.33112		1.11173	0.451721		1.50277	1.33054		1.04211	0.446127		1.04671	0.335297
1.04549	0.477016		1.01632	0.399456		0.995609	0.91252		0.986746	0.207738		1.02357	0.227653
1	0.248172					0.964025	0.732586			0.112144			0.15308
Fig. 1f
Odc1			Srm			Sms			Sat1			Dhps			Dohh
control	FA		control	FA		control	FA		control	FA		control	FA		control	FA
1	0.71		1	0.62		1	1		1	0.94		1	0.7		0.8	0.56
0.83	0.7		0.75	0.62		0.95	1.01		1.02	0.81		0.94	0.73		0.84	0.55
0.8	0.67		0.71	0.63		0.98	0.96		1.06	0.88		0.92	0.71		0.81	0.62
0.9	0.66		0.65	0.69		0.99	1.01		1.03	0.96		1	0.78		0.92	0.49
0.82	0.6		0.75	0.63		0.98	0.97		0.84	0.96		0.88	0.73		0.75	0.5
Fig. 1h
Dhps			Dohh			Eif5aH			Eif5a			Eif5aH/Eif5a
control	FA		control	FA		control	FA		control	FA		control	FA
1	0.408505		1	0.306944		1	0.51751		1	0.74224		1	0.697227
0.986497	0.081714		0.664345	0.147073		1.07672	0.406795		0.948567	0.453476		1.1351	0.89706
0.606817	0.137373		0.699185	0.171017		0.975911	0.210199		0.867503	0.245304		1.12497	0.856892

## Sheet: Fig.2
Fig. 2a
Eif5aH				puromycin				Dohh				Eif5a				Eif5aH/Eif5a
siNeg	siDohh	siEif5a		siNeg	siDohh	siEif5a		siNeg	siDohh	siEif5a		siNeg	siDohh	siEif5a		siNeg	siDohh	siEif5a
1	0.393454	0.102487		1	0.665436	0.358126		1	0.077678	0.65163		1	0.780255	0.130507		1	0.504264	0.785301
1.05584	0.36233	0.074936		0.926101	0.565272	0.291757		1.05741	0.284628	0.421349		0.956028	0.515703	0.14096		1.10441	0.702595	0.531613
0.895967	0.542792	0.060404		1.10736	0.678009	0.441933		1.22073	0.046472	0.29944		0.853395	0.641301	0.202729		1.04988	0.784018	0.297955
Fig.2b
TFAM				PGC1a				Vdac1				Tomm20				Ndufb8				Sdhb				CytC				CoxIV				Atp5a
siNeg	siDohh	siEif5a		siNeg	siDohh	siEif5a		siNeg	siDohh	siEif5a		siNeg	siDohh	siEif5a		siNeg	siDohh	siEif5a		siNeg	siDohh	siEif5a		siNeg	siDohh	siEif5a		siNeg	siDohh	siEif5a		siNeg	siDohh	siEif5a
1.0329	0.741579	0.542032		0.834509	0.766903	0.560648		1.26646	0.489731	0.648658		0.928047	0.594158	0.735349		0.882349	1.16091	0.672096		0.764238	0.686694	0.252839		0.773373	0.630839	0.265285		0.955422	0.411223	0.233543		0.712877	1.11074	0.64781
0.938289	0.575207	0.487898		1	0.705262	0.641543		0.974347	0.434974	0.452686		1.1048	0.675996	0.645856		1.23	0.999417	0.656732		1	0.694762	0.40595		1.36664	0.563898	0.205164		1	0.369915	0.220249		1	1.17047	0.276127
1	0.817954	0.312794		1.17867	0.582111	0.425241		1	0.598256	0.559317		1	0.572284	0.441679		1	1.28635	0.745827		1.05267	0.678221	0.26305		1	0.569016	0.236283		1.13735	0.333775	0.191474		1.235	1.2423	0.670485
Fig. 2d
Time (minutes)	siNeg															siDohh															siEif5a
1.31095	145.879	143.377	136.508	160.474	175.044	144.687	174.636	142.788	167.264	138.177	168.296	176.04	157.704	148.199	154.139	140.342	131.51	145.028	142.226	128.598	124.131	140.916	132.793	146.961	143.428	121.661	100.665	108.733	92.3281	97.2637	104.279	91.8138	104.325	95.5048	110.881	89.3752	102.96	101.115	106.391	90.2491	95.7197	94.9761	91.2341	112.739	108.311
7.76912	132.938	131.88	120.713	145.722	162.025	128.18	167.312	133.294	160.72	131.383	154.132	158.324	145.619	135.439	143.464	128.145	119.799	130.876	131.004	116.145	116.416	124.576	122.722	134.56	130.053	114.041	91.9835	102.528	80.7593	91.9206	92.8084	80.5143	87.0433	81.7536	98.1743	77.2839	84.6788	87.3404	89.2753	76.7169	82.1659	80.2864	76.6599	93.8681	96.6533
14.2287	130.466	129.486	116.812	142.766	159.596	124.534	166.233	129.869	160.21	130.023	148.261	152.257	141.114	130.303	138.429	125.414	114.807	126.933	127.147	114.056	112.353	120.061	119.212	130.967	126.653	113.308	88.8726	98.4051	77.1182	88.9957	90.709	78.6174	84.3535	79.3351	93.9322	72.6543	81.0114	82.8425	84.9143	72.779	78.7861	78.1865	76.8537	88.0945	94.0034
20.7966	31.095	28.4558	31.9601	31.8809	36.4395	31.5	40.7134	32.307	37.5514	32.6381	28.1605	33.4605	30.1416	28.4386	26.803	31.8627	29.0057	33.0337	31.8829	24.5744	25.1329	29.0508	29.4306	31.8759	20.4365	23.1712	12.0957	13.2349	6.37236	1.61194	-1.44048	-1.11201	-2.85152	-3.67695	0.768748	-2.28313	-5.51505	-6.33266	-5.83806	-4.17426	-3.01115	-3.90258	3.15342	-2.61857	-7.1061
27.2526	30.2225	28.4239	28.5336	30.7204	35.4112	29.5204	39.381	32.9466	37.1003	30.0656	25.7075	30.4898	28.8828	25.1062	25.4637	30.7557	25.8513	30.4067	29.8374	23.8345	23.8233	27.0798	28.2403	30.6528	17.92	21.0493	10.1425	11.9938	4.10019	0.963551	-2.55463	-2.14509	-5.69445	-6.2004	-2.5644	-5.14309	-6.22037	-9.00495	-6.84489	-4.87404	-4.21297	-3.74222	-6.89479	-4.4755	-6.52162
33.7118	28.2945	26.2521	27.859	31.0349	33.087	27.8482	37.2515	30.8529	35.1512	28.4618	24.4049	26.9804	24.854	22.891	22.3131	27.9257	22.9836	27.1857	27.3309	20.9868	20.1927	25.2437	25.5381	27.7208	16.3496	19.7592	8.51608	10.6537	1.79954	-0.557831	-6.31579	-4.74579	-9.63498	-7.46754	-5.55142	-7.17259	-9.23336	-11.5289	-9.12221	-7.63408	-7.58451	-6.91979	-9.6063	-7.77132	-11.504
40.2749	331.555	300.175	257.984	327.402	370.354	308.753	251.829	330.288	440.881	346.395	293.152	249.705	265.832	237.036	240.808	301.553	286.347	306.664	321.06	297.976	286.951	316.973	313.939	340.383	308.503	214.508	226.196	230.43	191.604	144.319	254.049	195.084	177.978	210.888	192.178	167.576	178.76	186.387	178.692	155.951	167.126	179.09	209.773	213.348	265.588
46.7373	274.132	310.212	266.777	324.733	390.053	281.154	260.928	323.119	387.638	284.052	324.112	310.271	320.512	273.939	293.007	249.949	289.671	284.245	306.549	293.07	276.438	292.26	287.552	281.288	270.797	231.118	207.018	188.831	155.837	139.347	247.076	199.892	191.938	209.019	203.158	173.728	185.901	195.186	197.46	167.29	176.348	184.32	201.914	213.124	255.179
53.1976	283.558	306.782	264.469	310.175	356.94	250.812	247.606	292.663	339.994	300.631	311.419	334.481	331.79	283.963	310.981	257.538	282.142	270.85	287.492	281.3	256.989	275.466	262.351	277.359	254.482	257.392	192.132	184.853	143.566	147.885	254.832	203.723	199.94	208.415	209.004	178.191	190.926	198.712	202.818	171.591	184.598	189.411	202.163	208.449	266.835
59.7683	1.3024	-3.61477	-0.97889	-2.10612	363.425	-3.92034	3.64072	-2.26815	-3.54678	-0.489581	-4.24189	-2.17988	0.022015	-2.41	-7.67376	6.41222	-7.97317	-9.15224	-6.35581	-11.2752	-10.27	-6.82528	-7.93436	-5.93717	-19.4901	-8.12493	-5.97464	-8.8069	-9.52488	-18.5187	-26.8166	-21.2556	-28.7672	-28.3492	-26.7557	-25.9985	-29.0641	-36.2329	-33.894	-28.651	-28.3288	-30.1128	-22.7308	-32.0774	-37.5574
66.228	2.78612	-1.24475	-0.385656	-0.933125	380.113	-0.815235	7.32488	0.786004	4.31947	4.9772	-2.83799	-1.57826	-0.663879	-0.882945	-4.55997	5.77958	-3.41281	-5.36579	-2.05331	-6.27997	-7.03795	-2.55522	-2.99269	-1.1372	-13.2526	-2.81704	-7.61605	-8.05897	-11.711	-16.4654	-26.3682	-23.5961	-30.3293	-27.8264	-25.9814	-26.7185	-27.9298	-35.5862	-33.0852	-28.9201	-27.6164	-27.1893	-25.3947	-31.1235	-33.1649
72.6906	2.64353	-0.509533	-0.510551	-1.1858	394.691	-0.228722	7.97443	1.09997	5.89553	6.35811	-3.3716	-1.88469	-1.24419	-1.77508	-5.4207	4.63329	-0.702349	-5.08702	-2.89459	-5.92394	-4.38079	-2.14288	-2.07876	-0.831075	-12.6056	-1.96777	-8.63021	-9.99011	-12.8738	-17.2828	-28.2117	-24.9435	-32.1011	-28.3274	-27.189	-27.0075	-28.7375	-36.2373	-32.6522	-28.0548	-27.9335	-27.4119	-23.5364	-31.1696	-32.8282
Basal respiration				ATP production				Maximal respiration
siNeg	siDohh	siEif5a		siNeg	siDohh	siEif5a		siNeg	siDohh	siEif5a
129.16	119	117.53		115.32	107.13	69.46		330.25	295.14	281.65
133.1	122.78	99.87		117.52	87.84	64.14		303.79	294.32	224.98
117.79	136.08	113.12		97.08	95.63	59.7		258.96	315.82	228.71
144.87	133.5	107.68		99.23	94.76	58.34		329.51	327.42	236.76
128.45	125.33	120.69		120.13	89.4	60.94		312.67	309.25	235.76
162.59	122.62	98.65		96.26	88.74	58.48		248.19	297.22	204.19
132.14	126.89	110.08		117.81	89.87	60.9		332.56	323.8	219.99
163.76	127.15	119.08		90.86	90.2	59.87		444.43	321.87	234.94
130.51	136.9	118.81		120.07	99.34	59.1		346.88	346.32	236.71
152.5	146.14	101.43		140.69	109.94	60.21		315.66	327.99	200.24
154.44	121.43	107.11		123.86	107.97	59.36		336.66	222.63	212.93
141.09	94.85	108.3		125.28	80.36	61.19		331.77	232.17	219.52
132.71	107.21	99.58		116.26	87.75	60.84		286.37	239.24	224.89
146.1	86.64	120.17		107.41	75.32	65.2		318.66	201.13	240.53
	107.51	131.56		116.12	89.55	70.5			162.84	304.39
				kruskal-wallis test				kruskal-wallis test
Fig.2e
siNeg	siDohh	siEif5a
1	0.77	0.88
0.99	0.81	0.7
0.96	0.77	0.77
0.93	0.67	0.8

## Sheet: Fig.3
Fig. 3a
Eif5aH				Eif5a				puromycin				Eif5aH/Eif5a
Control	FA	FA+Spd		Control	FA	FA+Spd		Control	FA	FA+Spd		Control	FA	FA+Spd
1	0.470146	0.691994		1	0.702233	0.950938		1	0.541075	0.685202		1	0.669501	0.727696
0.92235	0.246813	0.846218		1.0029	0.454593	0.931559		1.14888	0.281797	0.916497		0.91968	0.542932	0.908389
1.02451	0.202184	0.565858		0.773308	0.403937	0.767585		1.50441	0.284023	0.62322		1.32484	0.500533	0.737193
0.735193	0.223595	0.685669		0.661528	0.476173	0.848661		0.851699	0.220881	0.546471		1.11136	0.469567	0.807942
Fig. 3b
TFAM				PGC1a				Vdac1				Tomm20				Ndufb8				Sdhb				CytC				CoxIV
Control	FA	FA+Spd		Control	FA	FA+Spd		Control	FA	FA+Spd		Control	FA	FA+Spd		Control	FA	FA+Spd		Control	FA	FA+Spd		Control	FA	FA+Spd		Control	FA	FA+Spd
1	0.259324	1.38025		1	0.543255	0.811057		1	0.830762	1.1145		1	0.499795	0.969342		1	0.379169	1.18844		1	0.811485	0.962975		1	0.695634	0.845758		1	0.575423	1.16958
0.885651	0.391326	1.37251		0.887565	0.432935	0.975242		0.993522	0.80351	1.12763		1.03876	0.780665	1.03998		1.19627	0.480748	1.40916		1.22117	0.812312	0.883221		1.18024	0.5538	0.951692		1.02982	0.736909	1.25094
1.19332	0.511833	1.40948		1.02188	0.511483	0.920277		1.45944	0.769246	1.13165		1.55032	0.379356	1.04469		1.35226	0.363282	1.26567		1.40991	0.416765	0.832248		1.37537	0.689503	0.91649		1.32668	0.652188	1.02057
0.969254	0.684794	1.52039		0.75668	0.573265	0.7577		1.07071	0.705076	0.886959		0.782938	0.42687	0.954806		0.776723	0.416497	0.868173		0.771466	0.488646	0.888829		0.926996	0.516089	0.831468		0.961154	0.521464	1.01008
								Kruskal-Wallis test
Fig. 3e				Fig. 3f				Fig. 3g
control	FA	FA+Spd		control	FA	FA+Spd		control	FA	FA+Spd
0.81	0.66	0.74		47.67	523.54	283.07		49.27	60.5	56.01
0.77	0.68	0.67		44.57	566.92	384.53		55.02	66.94	47.02
0.76	0.5	0.73		46.74	575.21	522.68		56.43	67.17	57.23
0.75	0.61	0.73		50.09	672.74	290.53		60.11		52.79
0.71		0.68

## Sheet: Fig.4
Fig.4a
Eif5aH					Eif5a					puromycin					Eif5aH/Eif5a
Control	FA	FA+Spd	FA+Spd+siDohh		Control	FA	FA+Spd	FA+Spd+siDohh		Control	FA	FA+Spd	FA+Spd+siDohh		Control	FA	FA+Spd	FA+Spd+siDohh
1	0.583971	0.90829	0.163607		1	0.687908	0.965817	0.558733		1	0.285934	0.535843	0.106967		1	0.848909	0.940437	0.292818
1.0184	0.438463	0.876909	0.242178		0.888819	0.682773	0.98258	0.731415		0.456152	0.154985	0.46709	0.153397		1.14579	0.64218	0.892456	0.331109
0.993688	0.378877	0.947954	0.207424		0.922557	0.758989	1.01999	0.630775		0.75727	0.243153	0.499093	0.221652		1.0771	0.499186	0.929379	0.32884
Fig. 4b
TFAM					PGC1a					Vdac1					Tomm20					Ndufb8					Sdhb					CytC					CoxIV
Control	FA	FA+Spd	FA+Spd+siDohh		Control	FA	FA+Spd	FA+Spd+siDohh		Control	FA	FA+Spd	FA+Spd+siDohh		Control	FA	FA+Spd	FA+Spd+siDohh		Control	FA	FA+Spd	FA+Spd+siDohh		Control	FA	FA+Spd	FA+Spd+siDohh		Control	FA	FA+Spd	FA+Spd+siDohh		Control	FA	FA+Spd	FA+Spd+siDohh
1	0.695975	0.783421	0.358073		1	0.438636	0.518767	0.430278		1	0.432493	0.939609	0.669232		1	0.457675	0.790395	0.321573		1	0.389395	1.14449	0.551378		1	0.566522	0.776415	0.518187		1	0.379456	0.821564	0.310717		1	0.626455	1.26989	0.602991
0.825531	0.494119	0.815467	0.62493		0.874217	0.575882	0.609962	0.576008		0.786841	0.740281	0.95076	0.783017		0.896834	0.567865	0.808701	0.479824		0.91876	0.4372	1.18492	0.790193		0.975089	0.593665	0.693098	0.422102		0.899752	0.552248	0.677872	0.397225		0.789482	0.487953	1.19421	0.821502
0.78921	0.539464	0.851595	0.647457		0.749607	0.417322	0.713206	0.61263		0.674428	0.600469	0.988442	0.71798		0.84292	0.403329	0.826891	0.515095		0.856514	0.264474	1.28858	0.36867		0.698062	0.457876	0.802609	0.361448		0.593292	0.425643	0.774644	0.365132		0.876905	0.543476	1.3066	0.764652
Fig. 4e
Time (minutes)	Control																		FA																						FA+Spd
1.31162	109.918	116.228	109.459	119.897	144.8	148.695	124.886	145.852	115.958	109.293	144.819	125.008	118.745	148.274	129.9	111.147	135.927	128.079	108.501	107.118	107.696	115.734	132.471	115.415	153.042	150.107	108.665	154.79	144.252	128.605	118.92	116.659	119.505	104.317	123.429	147.33	142.325	141.605	105.549	107.935	159.876	197.699	173.328	190.335	190.603	175.484	202.578	194.654	190.195
7.76718	102.045	108.307	101.49	111.484	131.017	130.833	115.466	135.045	105.88	102.935	133.092	116.141	108.134	134.767	120.063	104.368	126.007	117.987	99.6038	96.7728	97.0496	101.537	120.305	107.066	140.488	136.532	103.523	141.081	130.471	119.96	107.919	106.403	109.647	95.931	112.84	135.45	130.811	129.335	99.208	101.746	147.949	181.498	161.848	174.692	174.365	164.702	188.329	180.466	179.736
14.2226	99.3523	104.345	98.2554	109.168	127.119	126.08	112.971	130.768	103.343	101.339	129.768	112.486	105.44	130.451	115.638	101.045	122.489	115.843	96.4158	93.4968	93.3249	97.674	118.617	103.686	136.652	132.298	100.851	136.666	126.14	116.239	104.692	103.141	105.559	93.3487	109.446	131.93	128.494	126.232	96.6886	99.4915	144.737	177.333	158.623	170.919	169.948	160.289	183.922	177.317	176.196
20.7883	48.8145	53.3036	50.032	50.0058	63.5334	66.3884	52.746	66.9512	55.7117	51.4346	66.5289	59.7086	50.9455	65.4147	58.7242	48.8123	60.7941	59.5131	50.3001	50.0998	51.6981	54.9941	64.8771	58.5604	78.8629	74.5873	58.3787	79.9813	71.4733	66.0104	60.5418	58.4576	62.36	54.1474	61.9652	72.5822	71.2772	72.1284	50.6633	50.5744	72.6068	87.0415	77.1371	81.7465	84.7169	81.786	90.3219	90.6035	88.8239
27.2454	44.9511	50.4319	48.3111	48.0665	60.7417	63.9377	50.9886	65.4814	52.8138	49.6809	63.8104	57.5909	49.1868	63.5916	58.4267	46.4969	59.8683	57.3691	46.9114	45.1309	48.1092	51.0194	59.0739	52.9897	71.7471	67.2259	54.1461	72.8843	66.8493	60.2879	55.7901	53.474	57.7098	50.0074	57.4024	66.7383	65.4063	65.4232	47.4015	45.9654	65.8286	76.968	68.2478	73.86	74.007	73.9365	82.0784	79.6486	80.5936
33.7015	43.9361	48.6803	46.6188	46.5358	58.5883	61.3456	49.7302	62.3872	50.6147	48.8096	61.0515	55.1716	47.353	60.4954	57.0828	45.3847	57.3094	55.1207	44.5357	42.2574	45.4632	47.8037	55.6088	50.0278	68.0306	63.0098	50.8374	69.3945	62.9755	56.6818	52.8741	50.4845	54.6899	47.1254	53.942	63.099	61.2811	61.608	44.6796	43.2625	61.6531	72.2951	64.6594	68.8956	69.2063	69.2476	77.6301	75.1762	75.833
40.2676	165.232	210.441	200.349	213.967	226.304	233.555	237.366	265.499	213.877	207.004	268.288	231.909	225.897	257.983	240.819	201.628	254.838	248.49	200.548	197.582	182.038	191.685	210.385	210.394	277.374	247.336	192.667	277.4	237.747	226.048	205.425	219.308	201.411	188.925	226.018	271.364	265.407	260.796	197.849	214.044	307.93	396.433	355.718	374.968	390.661	358.262	357.71	428.474	370.408
46.7267	194.94	207.779	188.228	225.259	232.889	240.919	233.199	253.42	202.936	205.562	258.808	221.559	224.528	254.372	233.916	207.803	240.143	237.908	195.738	173.03	188.008	188.881	224.977	204.757	268.66	254.286	187.224	270.088	234.723	225.673	199.78	211.905	193.347	181.407	221.239	260.311	246.837	249.712	207.039	223.192	312.168	364.91	334.709	402.717	380.575	371.88	411.145	421.84	377.174
53.1891	198.397	206.169	183.463	225.417	234.124	242.825	229.604	250.791	197.635	204.219	252.842	216.221	220.201	250.161	228.932	207.772	228.72	236.42	198.406	190.368	189.806	189.846	224.06	203.463	264.106	253.023	183.234	265.369	229.407	222.918	193.446	207.36	187.83	176.101	216.997	254.869	241.784	240.383	194.729	215.979	299.791	351.412	311.937	392.973	363.964	364.363	407.322	406.456	376.893
59.7573	29.6789	29.5588	29.8889	29.5859	35.2458	42.4161	35.457	37.5323	33.8798	32.1981	36.6172	35.2198	29.0625	35.9201	35.6158	28.554	32.9621	33.7274	31.5582	29.7252	28.9148	32.5958	37.6533	33.5362	43.7391	42.8755	33.6199	45.7034	40.6341	34.5368	33.7674	31.2114	35.9193	29.6687	34.0081	38.3291	38.1855	39.6177	28.5733	27.4807	41.4987	52.1126	44.387	46.762	45.309	45.6552	50.1881	49.8539	49.9503
66.2195	29.5768	31.8836	30.9335	30.2266	37.1728	42.951	33.5119	40.1973	35.8415	33.2629	39.6664	38.0607	31.2592	38.8619	37.8187	29.1588	36.3483	36.0765	32.3699	30.0257	32.5924	32.9281	37.6824	34.4851	46.0747	42.7826	34.0352	47.2998	41.6658	36.1099	35.3482	33.4096	36.6273	31.3175	36.0797	40.4621	41.3834	41.4238	30.8335	30.1391	43.4714	54.1534	48.1954	49.7065	49.5584	49.0083	56.36	53.8446	54.292
72.6782	28.4163	30.5779	29.7269	30.1869	35.9404	40.9816	32.8037	39.8549	34.8309	33.5866	38.2341	37.2177	30.3588	38.2798	36.5764	28.5863	36.0327	36.1555	31.308	29.2112	30.921	31.9393	36.8095	33.3586	45.7313	40.7034	33.0223	46.3878	40.1226	36.0398	34.5125	32.6981	35.6105	30.6544	35.7791	40.5302	41.4028	41.5051	30.2707	30.0359	42.1451	53.3103	47.3957	48.7637	48.6153	47.3385	55.444	52.7149	53.7959
Basal Respiration					Maximal Respiration					Spared respiratory capacity					ATP production
Control	FA	FA+Spd	FA+Spd+siDohh		Control	FA	FA+Spd	FA+Spd+siDohh		Control	FA	FA+Spd	FA+Spd+siDohh		Control	FA	FA+Spd	FA+Spd+siDohh
69.67	64.86	103.24	74.53		135.55	168.99	266.43	182.28		65.88	104.13	163.19	107.75		55.42	51.88	83.08	64.43
74.79	63.77	125.22	82.02		180.88	167.86	344.32	188.4		106.1	104.08	219.1	106.37		55.66	51.24	105.04	69.57
68.37	64.41	114.24	98.63		170.46	153.12	311.33	268.31		102.09	88.71	197.09	169.69		51.64	47.86	93.96	84.14
79.58	65.08	124.16	96.35		184.38	159.09	328.21	207.12		104.8	94.01	204.05	110.77		62.63	49.87	102.02	80.14
91.87	80.96	124.64	102.74		191.06	172.73	345.35	215.94		99.19	91.77	220.71	113.2		68.53	63.01	100.74	85.73
83.66	70.15	114.63	100.89		191.14	176.86	312.61	274.37		107.47	106.71	197.97	173.47		64.73	53.66	91.04	83.22
77.51	92.91	133.73	90.79		201.91	233.63	307.52	183.24		124.4	140.72	173.79	92.46		63.24	68.62	106.29	75.68
93.24	89.42	127.46	90.77		227.97	204.46	378.62	160.16		134.73	115.04	251.16	69.38		68.38	69.29	102.14	76.08
69.46	67.23	126.25	103.02		180	159.05	320.46	220.83		110.53	91.82	194.21	117.8		52.73	50.01	100.36	86.41
69.14	90.96	138.94	98.03		174.81	231.7	409.68	257.8		105.66	140.73	270.73	159.77		52.53	67.27	113.64	83
93.15	85.51	112.78	87.05		231.67	197.11	285.11	191.28		138.52	111.61	172.33	104.23		68.72	63.16	91.2	71.39
77.27	81.7	125.83	93.32		196.69	191.51	310.78	157.15		119.42	109.81	184.95	63.84		57.31	59.56	100.07	78.83
76.38	70.93	124.71	102.23		196.83	171.66	345.93	216.28		120.46	100.73	221.21	114.05		58.09	51.82	103.82	85.86
94.53	71.93	129.6			222.06	188.1	332.44			127.53	116.17	202.85			69.96	52.66	103.37
80.02	69.64	105.06			205.2	165.49	215.65			125.18	95.85	110.59			58.56	50.87	87.15
72.49	63.68	111.85			173.07	159.26	272.37			100.58	95.58	160.53			55.66	46.22	94.81
89.53	75.44	118.13			221.88	192.01	274.82			132.35	116.57	156.69			65.18	55.5	96.89
82.12	93.6	114.16			214.76	233.03	262.6			132.65	139.43	148.44			60.72	68.83	97.78
	90.31					227.22					136.91					67.21
	86.61					221.18					134.56					64.62
	68.12					169.28					101.16					52.01
	72.01					186.56					114.55					56.23
Kruskal-Wallis test					Kruskal-Wallis test					Kruskal-Wallis test					Kruskal-Wallis test
[truncated: 21 more columns]

## Sheet: Fig.5
Fig 5C
hepatic TG (mg/g liver)
control	WDF	WDF+Spd
19.9635	71.4172	21.4205
20.0769	62.9247	25.1962
13.6736	91.5939	41.189
16.4174	56.3371	23.2318
22.2199	73.4439	43.0173
17.8177	73.3901	30.29
15.672	81.9534	46.9801
22.7953	68.8008	37.3283
Serum ALT (U/L)
NCD	WDF	WDF+Spd
5.37199	9.62515	6.19723
5.72113	3.61042	5.54656
4.24522	40.4129	6.96693
6.56224	10.5535	4.41186
5.18949	14.7035	10.617
4.33251	84.4601	5.32438
4.4674	33.0889	10.0933
4.41979	23.8764
hydroxyproline (µg/mg liver)
NCD	WDF	WDF+Spd
0.326154	1.69385	1.32
0.475385	1.41538	1.04769
0.947692	1.68615	1.02308
0.686154	1.79692	1.24
0.901539	1.48154	1.46462
0.832308	2.35539	1.05846
	1.01846	1.28615
	1.12308

## Sheet: Fig.6
Fig.6c
Dhps				Dohh				Eif5aH				Eif5a				Eif5aH/Eif5a
NCD	WDF	WDF+Spd		NCD	WDF	WDF+Spd		NCD	WDF	WDF+Spd		NCD	WDF	WDF+Spd		NCD	WDF	WDF+Spd
2.7601	1.29696	0.815553		1.5223	1.22044	1.54623		2.34059	0.900134	1.3095		0.551022	1.05903	0.970402		4.24773	0.849959	1.34944
2.96067	0.904718	0.857068		1.85378	1.41413	1.25516		2.22605	1.01913	1.24295		0.839281	1.18082	0.720907		2.65233	0.863067	1.72415
2.36568	1.68627	1.29315		1.3588	0.975264	1.51876		2.25333	0.949382	1.82611		0.987726	0.975776	0.95363		2.28133	0.972951	1.9149
2.43869	0.906781	1.14722		1.62286	1.12352	2.08201		2.84757	1.3134	2.57313		1.09126	1.17391	1.00908		2.60944	1.11883	2.54998
2.80557	0.700441	1.63377		2.55963	0.800017	1.58805		3.55913	1.23506	2.27763		1.95608	1.01841	1.22274		1.81953	1.21273	1.86272
1.63069	0.504824	1.35104		1.63242	0.466626	1.89615		1.78657	0.582894	1.81069		1.32554	0.59205	0.897124		1.3478	0.984535	2.01832
Fig.6f
TFAM				PGC1a				Vdac1				Tomm20				Ndufb8				Sdhb				CytC				CoxIV				Atp5a				Uqcrc2
NCD	WDF	WDF+Spd		NCD	WDF	WDF+Spd		NCD	WDF	WDF+Spd		NCD	WDF	WDF+Spd		NCD	WDF	WDF+Spd		NCD	WDF	WDF+Spd		NCD	WDF	WDF+Spd		NCD	WDF	WDF+Spd		NCD	WDF	WDF+Spd		NCD	WDF	WDF+Spd
2.38471	1.10344	1.34208		1.1992	0.810298	0.648015		1.4996	1.77394	0.742702		1.44883	0.928716	0.906066		1.13773	1.03892	1.87709		1.75303	0.906043	1.45187		2.59215	0.546601	1.47923		5.98992	1.04512	0.960458		0.990019	1.27336	1.47176		1.51192	0.738232	1.71358
1.78679	1.2675	1.70043		0.933327	1.10825	1.1441		1.86833	1.17788	1.0198		1.40291	0.934213	1.50194		1.64497	1.04189	1.85098		1.47086	1.17702	1.71913		2.52235	0.361991	1.67567		8.73851	0.646213	0.949932		1.58121	1.18836	1.36236		1.47514	1.03174	1.70604
2.29146	0.823981	1.56618		1.19064	0.830417	0.86702		2.3651	0.754984	0.765482		1.64889	0.824202	1.64549		1.80294	0.763705	1.55052		1.74277	0.799731	1.38731		2.58717	0.420913	1.85683		8.42443	1.40464	1.61557		1.65099	0.737925	2.0508		1.43043	0.960361	2.18684
2.04544	1.20791	1.77705		1.25358	0.851063	1.08299		1.93069	0.811188	1.18665		1.36385	1.43205	1.95568		1.74909	1.30323	1.47094		1.929	1.64589	1.71106		2.43808	1.98543	1.53392		5.90476	0.884018	2.52774		1.77704	0.886633	1.31029		1.20025	1.10692	1.81425
1.62933	0.849037	1.32299		1.15433	1.15334	1.12488		1.97824	0.852428	1.29547		1.35926	0.972383	1.86772		1.72191	1.05454	0.838919		2.37859	0.755207	1.04385		1.90078	1.46328	1.32265		5.75874	1.02968	2.76187		2.15202	0.886036	2.43888		1.20837	1.05144	1.43993
2.18289	0.748126	2.15511		1.2449	1.24663	0.635305		1.10629	0.629573	1.31672		1.68206	0.908438	2.32677		1.6562	0.797718	1.83792		1.99229	0.716108	1.55049		1.57947	1.22179	2.06577		10.5252	0.990334	2.39325		2.10088	1.02769	1.52616			1.1113
												Kruskal-Wallis test				Kruskal-Wallis test
Fig.6g
mitochondrial DNA
NCD	WDF	WDF+Spd
1.24	1.41	2.56
1.79	2.08	1.88
1.75	2.02	1.81
1.5	1.66	1.79
1.41	1.47	2.09
1.46	1	1.96
Fig.6h
Serum β-hydroxybutyrate (mM)
NCD	WDF	WDF+Spd
0.251395	0.250848	0.300096
0.239539	0.246835	0.297178
0.239357	0.259968	0.384
0.245558	0.265258	0.343142
0.22896	0.263251	0.382541
0.242458		0.476294

## Sheet: Fig. S1
	mild NAFLD																																			severe NAFLD
ARG1	5.5325	5.76325	5.49525	5.80875	5.6665	5.75425	5.83975	5.77225	5.78	5.75825	6.2735	6.183	6.04725	6.06675	5.6555	5.762	5.954	6.17525	5.675	5.8335	5.745	5.638	5.79575	5.565	5.88075	5.70475	5.93	5.6385	5.80375	5.823	5.76875	5.88525	5.689	5.75425	5.868	5.9305	5.61125	5.4755	5.2205	6.056	5.255	5.36475	5.612	5.339	5.86175	5.42025	5.9215	5.476	5.629
ODC1	7.937	6.932	7.237	7.999	8.149	8.491	9.251	8.23	7.351	9.268	8.237	7.555	8.428	7.551	7.99	7.818	8.724	8.267	8.121	7.721	8.891	8.188	8.646	7.942	7.467	8.325	8.353	7.404	7.577	8.367	8.89	8.333	7.583	8.204	7.751	8.203	8.432	7.266	7.011	8.214	7.558	6.383	8.308	7.033	8.611	7.816	8.54	7.935	8.347
SRM	5.194	4.871	4.85	4.854	5.584	5.603	5.26	5.112	4.871	5.366	4.737	4.748	4.201	4.941	5.338	4.871	5.037	4.359	5.699	4.696	4.871	4.55	5.547	4.871	4.737	3.73	4.737	4.96	5.456	5.17	4.512	4.811	4.461	5.275	5.161	4.786	5.623	4.948	4.737	4.753	4.768	4.546	5.392	4.722	4.175	4.386	4.613	4.892	5.324
SMS	7.926	7.905	8.179	8.329	8.008	8.028	7.983	8.258	8.237	7.425	8.324	8.151	8.078	7.941	8.165	8.025	8.032	8.35	7.902	8.112	8.231	8.493	7.831	7.928	8.068	8.551	8.361	8.129	8.126	8.003	8.207	8.374	8.402	7.945	7.96	8.236	8.359	8.639	8.344	8.146	8.821	8.713	8.329	8.151	8.301	8.51	8.417	7.825	8.313
SAT1	10.9803	11.4707	11.3683	11.7113	11.7643	11.5373	11.703	11.4203	11.4477	11.191	11.5873	11.6313	11.7953	11.4567	11.2833	11.4843	11.4673	11.647	11.836	11.4273	11.6183	11.8067	11.6303	11.6257	11.7567	11.7547	11.6753	11.775	11.541	11.8493	11.8597	11.5603	11.2797	11.556	11.5333	11.6813	11.343	11.2787	11.074	11.6197	10.839	10.6927	11.4823	11.202	11.734	11.4667	11.4853	10.6897	11.5817
DHPS	5.21733	5.535	5.04567	5.82633	6.11367	5.44567	6.09	5.61467	6.228	5.47567	5.49267	5.64367	5.53733	5.71367	5.665	6.11633	5.46067	5.41033	5.757	5.28033	5.72533	6.04733	5.519	6.10333	5.57467	5.55167	5.54967	6.07733	5.856	6.08467	5.683	5.50833	4.83433	5.865	6.10633	5.56867	5.698	5.16867	5.32133	5.47367	5.15033	4.88233	5.849	4.92467	5.63	5.589	5.47967	5.14467	6.16033
DOHH	3.796	3.9655	3.909	3.6895	3.9475	3.796	3.8395	4.0235	3.796	3.945	3.797	3.8065	3.501	3.7425	3.816	3.796	3.796	3.6135	3.9145	3.9825	3.7655	3.8095	3.8425	3.7655	3.876	3.2115	3.8225	3.796	4.098	3.749	3.586	3.7735	3.796	3.9735	3.9735	3.796	3.841	3.796	3.796	3.5205	3.796	4.1925	3.7505	3.984	3.7845	3.77	3.5365	4.1425	3.6025
[truncated: 17 more columns]

## Sheet: Fig. S2
S2a
GAPDH density (AU)
control	WDF
16935.8	17244.2
15708.8	16540.7
15071.2	11552.5
14195.4	13672.9
10660.1	14025
14652.6	14807.3
14283.3
S2a
GAPDH density (AU)
control	FA
11445.2	13704.1
12052	12118.4
11364.6	12061.4

## Sheet: Fig.S3
Fig. S3
GAPDH density (AU)
control	siDohh	siEif5a
27599.5	28452.1	25971.7
27046.3	28915.4	26735.6
24198.5	26624.7	27775.5

## Sheet: Fig. S4
Supplementary Figure 4
Dohh				TFAM				PGC1α				Vdac1
SiNeg	SiDOHH	SiEIF5a		siNeg	siDohh	siEif5a		siNeg	siDohh	siEif5a		siNeg	siDOHH	siEIF5A
1	0.19	1.16		1	1.18	1.08		1	0.88	1.17		1	0.76	1
1.07	0.18	1.45		1.24	1.16	1.26		0.8	1.51	1.37		1.03	0.65	0.9
1.29	0.2	1.43		1.18	1.25	1.22		1.31	0.87	1.19		1.04	0.59	0.91
1.3	0.14	1.27		1.27	1.04	1.27		1.98	1.76	0.8		1.19	0.84	0.79
1.04	0.27	1.25		1.09	0.9	1.3		1.19	2.34	0.88		0.83	0.92	0.66
TOMM20				Ndufb8				Sdhb				CytC
SiNeg	SiDOHH	SiEIF5a		SiNeg	SiDOHH	SiEIF5a		siNeg	siDOHH	siEIF5A		SiNeg	SiDOHH	SiEIF5a
1	0.9	0.81		1	1.32	1.72		1	1.01	0.82		1	1.03	0.89
1.01	0.96	0.97		1.06	0.97	1.8		0.97	0.99	1.09		1.05	1.08	0.94
1	0.96	0.92		0.95	0.94	1.84		0.95	0.95	0.97		0.92	1.02	0.93
0.8	1.03	0.91		1.06	1.02	1.82		0.98	0.98	0.9		0.9	1.04	0.89
0.89	0.86	1.03		1.05	1.21	1.83		0.97	1.05	0.98		1.16	1.06
COXIV				ATP5A				UQCR2
SiNeg	SiDOHH	SiEIF5a		SiNeg	SiDOHH	SiEIF5a		SiNeg	SiDOHH	SiEIF5a
1	1.13	1.06		1	1.19	1.92		1	1.36	1.14
1.05	1.09	1.4		1.66	1.03	1.48		1.16	1.07	1.21
0.9	1.12	1.17		1.22	1.1	1.26		1.13	1.33	1.27
1	0.92	1.12		1.82	0.93	1.4		0.86	0.87	1.13
1.02	1.15	1.12		1.09	1.65	1.23		1.28	1.32	1.01
kruskal-Wallis test

[truncated: 8 more sheets: Fig. S6, Fig. S7, Fig. S9, Fig. S10, Fig.S12, Fig. S13, FIg. S14, Fig. S15]
